# Supplementary material for: FNDC1 is a myokine that promotes myogenesis and muscle regeneration
Source: EMBO J. 2024 Nov 20;44(1):30–53. doi: 10.1038/s44318-024-00285-0 (PMC11695938; doi:10.1038/s44318-024-00285-0)
Supplement: Supplementary file 3 — Appendix Figure Source Data [file 44318_2024_285_MOESM3_ESM.zip]

Archive with 259 entries (165 files):
- Appendix Figure S3/
- Appendix Figure S3/SF 3A/
- Appendix Figure S3/SF 3A/Fig S3A.xlsx
- Appendix Figure S3/SF 3B/
- Appendix Figure S3/SF 3B/Fig S3B.xlsx
- Appendix Figure S4/
- Appendix Figure S4/SF 4A/
- Appendix Figure S4/SF 4A/SF4-A-shControl.tif
- Appendix Figure S4/SF 4A/SF4-A-shFndc1.tif
- Appendix Figure S4/SF 4B/
- Appendix Figure S4/SF 4B/Fig S4B.xlsx
- Appendix Figure S4/SF 4C/
- Appendix Figure S4/SF 4C/Fig S4C.xlsx
- Appendix Figure S6/
- Appendix Figure S6/SF 6A/
- Appendix Figure S6/SF 6A/Fig S6A.xlsx
- Appendix Figure S7/
- Appendix Figure S7/SF 7B/
- Appendix Figure S7/SF 7B/Fig S7B.xlsx
- Appendix Figure S8/
- Appendix Figure S8/SF 8A/
- Appendix Figure S8/SF 8A/SF8-A-Control.tif
- Appendix Figure S8/SF 8A/SF8-A-mFNDC1.tif
- Appendix Figure S8/SF 8B/
- Appendix Figure S8/SF 8B/Fig S8B.xlsx
- Appendix Figure S8/SF 8C/
- Appendix Figure S8/SF 8C/Fig S8C.xlsx
- Appendix Figure S8/SF 8D/
- Appendix Figure S8/SF 8D/Fig S8D.xlsx
- Appendix Figure S8/SF 8E/
- Appendix Figure S8/SF 8E/SF-8-E-MYHC-TUBULIN.tif
- Appendix Figure S8/SF 8E/SF-8-E-MYOG.tif
- Appendix Figure S9/
- Appendix Figure S9/SF 9C/
- Appendix Figure S9/SF 9C/Fig S9C.xlsx
- Appendix Figure S9/SF 9C/SF-9-C-pFAK.tif
- Appendix Figure S9/SF 9C/SF-9C-FAK.tif
- Appendix Figure S9/SF 9D/
- Appendix Figure S9/SF 9D/Fig S9D.xlsx
- Appendix Figure S9/SF 9D/SF-9-D-FAK.tif
- Appendix Figure S9/SF 9D/SF-9-D-p-FAK.tif
- Appendix Figure S10/
- Appendix Figure S10/SF 10A/
- Appendix Figure S10/SF 10A/SF10-A-Control-siControl.tif
- Appendix Figure S10/SF 10A/SF10-A-Control-siItgb1.tif
- Appendix Figure S10/SF 10A/SF10-A-mFNDC1-sicontrol.tif
- Appendix Figure S10/SF 10A/SF10-A-mFNDC1-siItgb1.tif
- Appendix Figure S10/SF 10B/
- Appendix Figure S10/SF 10B/Fig S10B.xlsx
- Appendix Figure S10/SF 10C/
- Appendix Figure S10/SF 10C/Fig S10C.xlsx
- Appendix Figure S10/SF 10D/
- Appendix Figure S10/SF 10D/SF-10-D-FAK.tif
- Appendix Figure S10/SF 10D/SF-10-D-ITGB1.tif
- Appendix Figure S10/SF 10D/SF-10-D-MYHC.tif
- Appendix Figure S10/SF 10D/SF-10-D-MYOG.tif
- Appendix Figure S10/SF 10D/SF-10-D-p-FAK.tif
- Appendix Figure S10/SF 10D/SF-10-D-TUBULIN.tif
- Appendix Figure S10/SF 10E/
- Appendix Figure S10/SF 10E/Fig S10E.xlsx
- Appendix Figure S10/SF 10F/
- Appendix Figure S10/SF 10F/SF10-F-Control-PBS.tif
- Appendix Figure S10/SF 10F/SF10-F-Control-RGDs.tif
- Appendix Figure S10/SF 10F/SF10-F-mFNDC1-PBS.tif
- Appendix Figure S10/SF 10F/SF10-F-mFNDC1-RGDs.tif
- Appendix Figure S10/SF 10G/
- Appendix Figure S10/SF 10G/Fig S10G.xlsx
- Appendix Figure S10/SF 10H/
- Appendix Figure S10/SF 10H/Fig S10H.xlsx
- Appendix Figure S11/
- Appendix Figure S11/SF 11A/
- Appendix Figure S11/SF 11A/SF-11-A-ITGB1A.tif
- Appendix Figure S11/SF 11A/SF-11-A-ITGB1D.tif
- Appendix Figure S11/SF 11A/SF-11-A-TUBULIN.tif
- Appendix Figure S11/SF 11B/
- Appendix Figure S11/SF 11B/SF-11-B.tif
- Appendix Figure S11/SF 11C/
- Appendix Figure S11/SF 11C/SF-11-C-MYHC.tif
- Appendix Figure S11/SF 11C/SF-11-C-MYOG.tif
- Appendix Figure S11/SF 11C/SF-11-C-YUBULIN.tif
- Appendix Figure S11/SF 11D/
- Appendix Figure S11/SF 11D/SF-11-D-MYHC.tif
- Appendix Figure S11/SF 11D/SF-11-D-MYOG.tif
- Appendix Figure S11/SF 11D/SF-11-DTUBULIN.tif
- Appendix Figure S11/SF 11E/
- Appendix Figure S11/SF 11E/Fig S11E.xlsx
- Appendix Figure S11/SF 11F/
- Appendix Figure S11/SF 11F/Fig S11F.xlsx
- Appendix Figure S12/
- Appendix Figure S12/SF 12A/
- Appendix Figure S12/SF 12A/SF-12-A.tif
- Appendix Figure S12/SF 12B/
- Appendix Figure S12/SF 12B/SF-12-B.tif
- Appendix Figure S12/SF 12C/
- Appendix Figure S12/SF 12C/SF-12-C.tif
- Appendix Figure S12/SF 12D/
- Appendix Figure S12/SF 12D/SF-12-D.tif
- Appendix Figure S13/
- Appendix Figure S13/SF 13A/
- Appendix Figure S13/SF 13A/SF-13-A-AKT.tif
- Appendix Figure S13/SF 13A/SF-13-A-mTOR.tif
- Appendix Figure S13/SF 13A/SF-13-A-p-AKT.tif
- Appendix Figure S13/SF 13A/SF-13-A-p-mTOR.tif
- Appendix Figure S13/SF 13A/SF-13-A-TUBULIN.tif
- Appendix Figure S13/SF 13B/
- Appendix Figure S13/SF 13B/Fig S13B.xlsx
- Appendix Figure S13/SF 13C/
- Appendix Figure S13/SF 13C/SF-13-C-AKT.tif
- Appendix Figure S13/SF 13C/SF-13-C-mTOR.tif
- Appendix Figure S13/SF 13C/SF-13-C-p-AKT.tif
- Appendix Figure S13/SF 13C/SF-13-C-p-mTOR+TUBULIN.tif
- Appendix Figure S13/SF 13D/
- Appendix Figure S13/SF 13D/Fig S13D.xlsx
- Appendix Figure S14/
- Appendix Figure S14/SF 14A/
- Appendix Figure S14/SF 14A/Figure S14A.xlsx
- Appendix Figure S14/SF 14B/
- Appendix Figure S14/SF 14B/SF-14-B-FAK.tif
- Appendix Figure S14/SF 14B/SF-14-B-TUBULIN.tif
- Appendix Figure S15/
- Appendix Figure S15/SF 15A/
- Appendix Figure S15/SF 15A/SF15-A-Control.tif
- Appendix Figure S15/SF 15A/SF15-A-mFNDC1.tif
- Appendix Figure S15/SF 15B/
- Appendix Figure S15/SF 15B/Figure S15B.xlsx
- Appendix Figure S16/
- Appendix Figure S16/SF 16A/
- Appendix Figure S16/SF 16A/SF16-A-AAV-scar-Day14.tif
- Appendix Figure S16/SF 16A/SF16-A-AAV-scar-Day5.tif
- Appendix Figure S16/SF 16A/SF16-A-shFndc1-Day14.tif
- Appendix Figure S16/SF 16A/SF16-A-shFndc1-Day5.tif
- Appendix Figure S16/SF 16B/
- Appendix Figure S16/SF 16B/SF16-B-AAV-scar.tif
- Appendix Figure S16/SF 16B/SF16-B-shFndc1.tif
- Appendix Figure S16/SF 16C/
- Appendix Figure S16/SF 16C/Fig S16C.xlsx
- Appendix Figure S16/SF 16D/
- Appendix Figure S16/SF 16D/Fig S16D.xlsx
- Appendix Figure S16/SF 16E/
- Appendix Figure S16/SF 16E/Fig S16E.xlsx
- Appendix Figure S16/SF 16F/
- Appendix Figure S16/SF 16F/SF-16-F-eMYHC.tif
- Appendix Figure S16/SF 16F/SF-16-F-FNDC1.tif
- Appendix Figure S16/SF 16F/SF-16-F-TUBULIN.tif
- Appendix Figure S16/SF 16G/
- Appendix Figure S16/SF 16G/Fig S16G.xlsx
- Appendix Figure S17/
- Appendix Figure S17/SF 17A/
- Appendix Figure S17/SF 17A/SF-17-A-AAV-scar-Day3-merger.tif
- Appendix Figure S17/SF 17A/SF-17-A-AAV-scar-Day3-MYOD.tif
- Appendix Figure S17/SF 17A/SF-17-A-AAV-scar-Day3-PAX7.tif
- Appendix Figure S17/SF 17A/SF-17-A-AAV-scar-Day3-WGA.tif
- Appendix Figure S17/SF 17A/SF-17-A-mFNDC1-Day3-merger.tif
- Appendix Figure S17/SF 17A/SF-17-A-mFNDC1-Day3-MYOG.tif
- Appendix Figure S17/SF 17A/SF-17-A-mFNDC1-Day3-PAX7.tif
- Appendix Figure S17/SF 17A/SF-17-A-mFNDC1-Day3-WGA.tif
- Appendix Figure S17/SF 17A/SF-17-A-shFndc1-Day3-merger.tif
- Appendix Figure S17/SF 17A/SF-17-A-shFndc1-Day3-MYOD.tif
- Appendix Figure S17/SF 17A/SF-17-A-shFndc1-Day3-PAX7.tif
- Appendix Figure S17/SF 17A/SF-17-A-shFndc1-Day3-WGA.tif
- Appendix Figure S17/SF 17A/SF17-A-Control-Day3-merger.tif
- Appendix Figure S17/SF 17A/SF17-A-Control-Day3-MYOD.tif
- Appendix Figure S17/SF 17A/SF17-A-Control-Day3-PAX7.tif
- Appendix Figure S17/SF 17A/SF17-A-Control-Day3-WGA.tif
- Appendix Figure S17/SF 17B/
- Appendix Figure S17/SF 17B/Fig S17B.xlsx
- Appendix Figure S17/SF 17C/
- Appendix Figure S17/SF 17C/Fig S17C.xlsx
- Appendix Figure S17/SF 17D/
- Appendix Figure S17/SF 17D/SF-17-D-AAV-scar-Merge.bmp
- Appendix Figure S17/SF 17D/SF-17-D-AAV-scar-MYOD.bmp
- Appendix Figure S17/SF 17D/SF-17-D-AAV-scar-PAX7.bmp
- Appendix Figure S17/SF 17D/SF-17-D-AAV-scar-WGA.bmp
- Appendix Figure S17/SF 17D/SF-17-D-AAV-shFndc1-Merge.bmp
- Appendix Figure S17/SF 17D/SF-17-D-AAV-shFndc1-MYOD.bmp
- Appendix Figure S17/SF 17D/SF-17-D-AAV-shFndc1-PAX7.bmp
- Appendix Figure S17/SF 17D/SF-17-D-AAV-shFndc1-WGA.bmp
- Appendix Figure S17/SF 17D/SF-17-D-Control-Merge.bmp
- Appendix Figure S17/SF 17D/SF-17-D-Control-MYOD.bmp
- Appendix Figure S17/SF 17D/SF-17-D-Control-PAX7.bmp
- Appendix Figure S17/SF 17D/SF-17-D-Control-WGA.bmp
- Appendix Figure S17/SF 17D/SF-17-D-mFNDC1-Merge.bmp
- Appendix Figure S17/SF 17D/SF-17-D-mFNDC1-MYOD.bmp
- Appendix Figure S17/SF 17D/SF-17-D-mFNDC1-PAX7.bmp
- Appendix Figure S17/SF 17D/SF-17-D-mFNDC1-WGA.bmp
- Appendix Figure S18/
- Appendix Figure S18/SF 18A/
- Appendix Figure S18/SF 18A/SF-18-A-Control-Merge.tif
- Appendix Figure S18/SF 18A/SF-18-A-mFndc1-Merge.tif
- Appendix Figure S18/SF 18A/SF-18-A-shControl-DAPI.tif
- Appendix Figure S18/SF 18A/SF-18-A-shControl-Merge.tif
- Appendix Figure S18/SF 18A/SF-18-A-shFndc1-Merge.tif
- Appendix Figure S18/SF 18A/SF18-A-Control-DAPI.tif
- Appendix Figure S18/SF 18A/SF18-A-Control-EDU.tif
- Appendix Figure S18/SF 18A/SF18-A-mFndc1-DAPI.tif
- Appendix Figure S18/SF 18A/SF18-A-mFndc1-EDU.tif
- Appendix Figure S18/SF 18A/SF18-A-shControl-EDU.tif
- Appendix Figure S18/SF 18A/SF18-A-shFndc1-DAPI.tif
- Appendix Figure S18/SF 18A/SF18-A-shFndc1-EDU.tif
- Appendix Figure S18/SF 18B/
- Appendix Figure S18/SF 18B/Fig S18B.xlsx
- Appendix Figure S18/SF 18C/
- Appendix Figure S18/SF 18C/Fig S18C.xlsx
- Appendix Figure S18/SF 18D/
- Appendix Figure S18/SF 18D/Fig S18D.xlsx
- Appendix Figure S18/SF 18E/
- Appendix Figure S18/SF 18E/Fig S18E.xlsx
- Appendix Figure S18/SF 18F/
- Appendix Figure S18/SF 18F/Fig S18F.xlsx
- Appendix Figure S18/SF 18G/
- Appendix Figure S18/SF 18G/Fig S18G.xlsx
- Appendix Figure S18/SF 18H/
- Appendix Figure S18/SF 18H/Fig S18H.xlsx
- Appendix Figure S18/SF 18I/
- Appendix Figure S18/SF 18I/Fig S18I.xlsx
- Appendix Figure S19/
- Appendix Figure S19/SF 19A/
- Appendix Figure S19/SF 19A/Fig S19A.xlsx
- Appendix Figure S19/SF 19B/
- Appendix Figure S19/SF 19B/Fig S19B.xlsx
- Appendix Figure S19/SF 19B/SF-19-B-FAK.tif
- Appendix Figure S19/SF 19B/SF-19-B-p-FAK.tif
- Appendix Figure S20/
- Appendix Figure S20/SF 20A/
- Appendix Figure S20/SF 20A/Fig S20A.xlsx
- Appendix Figure S20/SF 20B/
- Appendix Figure S20/SF 20B/Fig S20B.xlsx
- Appendix Figure S20/SF 20C/
- Appendix Figure S20/SF 20C/Fig S20C.xlsx
- Appendix Figure S20/SF 20D/
- Appendix Figure S20/SF 20D/Fig S20D.xlsx
- Appendix Figure S20/SF 20E/
- Appendix Figure S20/SF 20E/Fig S20E.xlsx
- Appendix Figure S20/SF 20F/
- Appendix Figure S20/SF 20F/SF20-F-Control-F480.tif
- Appendix Figure S20/SF 20F/SF20-F-mFNDC1-F480.tif
- Appendix Figure S20/SF 20G/
- Appendix Figure S20/SF 20G/Fig S20G.xlsx
- Appendix Figure S20/SF 20H/
- Appendix Figure S20/SF 20H/SF20-H-Control-Trichrome.tif
- Appendix Figure S20/SF 20H/SF20-H-mFNDC1-Trichrome.tif
- Appendix Figure S20/SF 20I/
- Appendix Figure S20/SF 20I/Fig S20I.xlsx
- Appendix Figure S20/SF 20J/
- Appendix Figure S20/SF 20J/SF20-J-Control-igM.tif
- Appendix Figure S20/SF 20J/SF20-J-mFNDC1-igM.tif
- Appendix Figure S20/SF 20K/
- Appendix Figure S20/SF 20K/Fig S20K.xlsx
- Appendix Figure S1/
- Appendix Figure S1/SF 1A/
- Appendix Figure S1/SF 1A/Fig S1A.xlsx
- Appendix Figure S1/SF 1B/
- Appendix Figure S1/SF 1B/Fig S1B.xlsx
- Appendix Figure S2/
- Appendix Figure S2/SF2-0d.tif
- Appendix Figure S2/SF2-14d.tif
- Appendix Figure S2/SF2-3d.tif
- Appendix Figure S2/SF2-5d.tif
- Appendix Figure S2/SF2-7d.tif
