# Supplementary material for: FNDC1 is a myokine that promotes myogenesis and muscle regeneration
Source: EMBO J. 2024 Nov 20;44(1):30–53. doi: 10.1038/s44318-024-00285-0 (PMC11695938; doi:10.1038/s44318-024-00285-0)
Supplement: Supplementary file 3 — Appendix Figure Source Data [file 44318_2024_285_MOESM3_ESM.zip › Appendix Figure S3/SF 3A/Fig S3A.xlsx]

## Sheet: Sheet1
Fig S3A		si-Control			si-Fndc1
	FNDC1	0.960232	1.03175	1.00801	0.27742	0.30444	0.2668
	MYHC	1.01311	0.986567	1.00032	0.37635	0.3455	0.37912
	MYOG	0.95051	1.04263	1.00686	0.528082	0.536979	0.594254
