# Supplementary material for: FNDC1 is a myokine that promotes myogenesis and muscle regeneration
Source: EMBO J. 2024 Nov 20;44(1):30–53. doi: 10.1038/s44318-024-00285-0 (PMC11695938; doi:10.1038/s44318-024-00285-0)
Supplement: Supplementary file 3 — Appendix Figure Source Data [file 44318_2024_285_MOESM3_ESM.zip › Appendix Figure S3/SF 3B/Fig S3B.xlsx]

## Sheet: Sheet1
Fig S3B		Control			Fndc1-OE
	FNDC1	1.13048	1.0229	0.846621	3.56883	3.36828	3.97379
	MYHC	0.860205	1.14903	0.990767	2.51362	2.48982	2.23788
	MYOG	1.00991	1.11808	0.872007	4.02477	4.57209	4.28984
