# Supplementary material for: FNDC1 is a myokine that promotes myogenesis and muscle regeneration
Source: EMBO J. 2024 Nov 20;44(1):30–53. doi: 10.1038/s44318-024-00285-0 (PMC11695938; doi:10.1038/s44318-024-00285-0)
Supplement: Supplementary file 3 — Appendix Figure Source Data [file 44318_2024_285_MOESM3_ESM.zip › Appendix Figure S4/SF 4B/Fig S4B.xlsx]

## Sheet: Sheet1
Fig S4B
	shRNA	shFndc1
	38.6	19.56
	42.68	18.69
	43.65	17.56
	45.65	20
	43.15	20.49
	40.59	20.39
