# Supplementary material for: FNDC1 is a myokine that promotes myogenesis and muscle regeneration
Source: EMBO J. 2024 Nov 20;44(1):30–53. doi: 10.1038/s44318-024-00285-0 (PMC11695938; doi:10.1038/s44318-024-00285-0)
Supplement: Supplementary file 3 — Appendix Figure Source Data [file 44318_2024_285_MOESM3_ESM.zip › Appendix Figure S4/SF 4C/Fig S4C.xlsx]

## Sheet: Sheet1
Fig S4C
	shRNA	shFndc1
	32.68	14.256
	31.842	13.58
	33.352	15.684
	35.65	14.358
	34.651	15.362
	33.581	13.58
