# Supplementary material for: FNDC1 is a myokine that promotes myogenesis and muscle regeneration
Source: EMBO J. 2024 Nov 20;44(1):30–53. doi: 10.1038/s44318-024-00285-0 (PMC11695938; doi:10.1038/s44318-024-00285-0)
Supplement: Supplementary file 3 — Appendix Figure Source Data [file 44318_2024_285_MOESM3_ESM.zip › Appendix Figure S6/SF 6A/Fig S6A.xlsx]

## Sheet: Sheet1
Fig S6A
	0d	3d	6d
	6.89071	9.44489	8.92066
	7.49335	8.92066	6.89071
	8.44489	7.59643	7.58057
	5.83609	8.89071	6.89071
	6.81142	7.06605	7.49335
	8.31009	8.207	8.21493
