# Supplementary material for: FNDC1 is a myokine that promotes myogenesis and muscle regeneration
Source: EMBO J. 2024 Nov 20;44(1):30–53. doi: 10.1038/s44318-024-00285-0 (PMC11695938; doi:10.1038/s44318-024-00285-0)
Supplement: Supplementary file 3 — Appendix Figure Source Data [file 44318_2024_285_MOESM3_ESM.zip › Appendix Figure S7/SF 7B/Fig S7B.xlsx]

## Sheet: Sheet1
Fig S7B		Control			FNDC1-FL			FNDC1-PHA			FNDC1-FN3
	MYHC	0.864223	1.0111	1.12468	5.46363	5.85954	5.65642	1.022	1.34297	1.51196	5.94724	5.2915	5.55486
	MYOG	0.862766	0.954232	1.183	1.9496	1.80244	2.05782	0.97565	0.905921	0.867363	1.50554	1.58335	1.83448
