# Supplementary material for: FNDC1 is a myokine that promotes myogenesis and muscle regeneration
Source: EMBO J. 2024 Nov 20;44(1):30–53. doi: 10.1038/s44318-024-00285-0 (PMC11695938; doi:10.1038/s44318-024-00285-0)
Supplement: Supplementary file 3 — Appendix Figure Source Data [file 44318_2024_285_MOESM3_ESM.zip › Appendix Figure S8/SF 8B/Fig S8B.xlsx]

## Sheet: Sheet1
Fig S8B
		Control						mFNDC1
	<3	33.56	40.51	50.19	35.5	43.15	45.56	20.46	18.74	21.75	25.15	29.43	18.83
	3-10	38.51	39.54	42.46	36.58	34.56	31.46	50.75	49.73	43.46	48.46	40.79	39.16
	>10	20.91	18.91	21.51	25.89	29.18	18.19	38.73	32.75	40.59	39.43	35.82	31.59
