# Supplementary material for: FNDC1 is a myokine that promotes myogenesis and muscle regeneration
Source: EMBO J. 2024 Nov 20;44(1):30–53. doi: 10.1038/s44318-024-00285-0 (PMC11695938; doi:10.1038/s44318-024-00285-0)
Supplement: Supplementary file 3 — Appendix Figure Source Data [file 44318_2024_285_MOESM3_ESM.zip › Appendix Figure S8/SF 8C/Fig S8C.xlsx]

## Sheet: Sheet1
Fig S8C
	Control	mFNDC1
	30.48	56.46
	32.48	52.25
	28.49	61.43
	31.15	56.15
	25.18	54.16
	30.92	53.49
