# Supplementary material for: FNDC1 is a myokine that promotes myogenesis and muscle regeneration
Source: EMBO J. 2024 Nov 20;44(1):30–53. doi: 10.1038/s44318-024-00285-0 (PMC11695938; doi:10.1038/s44318-024-00285-0)
Supplement: Supplementary file 3 — Appendix Figure Source Data [file 44318_2024_285_MOESM3_ESM.zip › Appendix Figure S8/SF 8D/Fig S8D.xlsx]

## Sheet: Sheet1
Fig S8D
		Control						mFNDC1
	caveolin-3	0.989502	1.01922	0.962041	1.05743	0.992762	0.979043	5.41357	5.55312	5.92538	5.50605	5.72583	5.80501
	myomaker	1.018	0.977754	0.937624	1.00252	1.05861	1.00548	6.83347	6.45402	6.98039	6.85655	7.19937	6.90073
