# Supplementary material for: FNDC1 is a myokine that promotes myogenesis and muscle regeneration
Source: EMBO J. 2024 Nov 20;44(1):30–53. doi: 10.1038/s44318-024-00285-0 (PMC11695938; doi:10.1038/s44318-024-00285-0)
Supplement: Supplementary file 3 — Appendix Figure Source Data [file 44318_2024_285_MOESM3_ESM.zip › Appendix Figure S9/SF 9C/Fig S9C.xlsx]

## Sheet: Sheet1
Fig S9C
	si-Control	si-Fndc1
	1.01595	0.409304
	0.932238	0.480051
	1.05181	0.454377
