# Supplementary material for: FNDC1 is a myokine that promotes myogenesis and muscle regeneration
Source: EMBO J. 2024 Nov 20;44(1):30–53. doi: 10.1038/s44318-024-00285-0 (PMC11695938; doi:10.1038/s44318-024-00285-0)
Supplement: Supplementary file 3 — Appendix Figure Source Data [file 44318_2024_285_MOESM3_ESM.zip › Appendix Figure S9/SF 9D/Fig S9D.xlsx]

## Sheet: Sheet1
Fig S9D
	Control	mFNDC1
	1.06626	3.73206
	1.01304	3.91303
	0.9207	3.84157
