# Supplementary material for: FNDC1 is a myokine that promotes myogenesis and muscle regeneration
Source: EMBO J. 2024 Nov 20;44(1):30–53. doi: 10.1038/s44318-024-00285-0 (PMC11695938; doi:10.1038/s44318-024-00285-0)
Supplement: Supplementary file 3 — Appendix Figure Source Data [file 44318_2024_285_MOESM3_ESM.zip › Appendix Figure S10/SF 10B/Fig S10B.xlsx]

## Sheet: Sheet1
Fig S10B
	Control	mFNDC1	si-Itgb1	si-Itgb1+mFNDC1
	38.25	56.31	29.14	32.18
	52.36	68.64	31.28	33.18
	35.48	68.92	32.95	35.64
	51.98	69.15	31.47	29.18
	45.18	58.94	25.93	30.85
	42.68	62.18	30.48	28.15
