# Supplementary material for: FNDC1 is a myokine that promotes myogenesis and muscle regeneration
Source: EMBO J. 2024 Nov 20;44(1):30–53. doi: 10.1038/s44318-024-00285-0 (PMC11695938; doi:10.1038/s44318-024-00285-0)
Supplement: Supplementary file 3 — Appendix Figure Source Data [file 44318_2024_285_MOESM3_ESM.zip › Appendix Figure S10/SF 10C/Fig S10C.xlsx]

## Sheet: Sheet1
Fig S10C
		si-Ctrl+Control						mFNDC1						si-Itgb1+Control						si-Itgb1+mFNDC1
	<3	43.18	38.94	40.61	43.18	44.82	42.68	15.18	20.91	18.49	26.18	19.48	13.58	55.25	59.61	60.18	57.91	49.15	52.18	50.84	48.25	58.16	59.18	50.33	55.19
	4-10	30.18	38.15	39.18	32.64	38.49	42.15	35.18	38.19	30.18	28.49	30.18	28.94	28.64	27.18	20.39	25.18	29.18	25.91	30.18	33.19	30.18	26.82	30.81	31.92
	>11	27.14	24.95	21.54	25.9	18.64	16.18	50.64	42.91	52.68	46.18	51.92	59.37	17.25	14.92	20.18	18.46	22.92	23.81	20.93	19.82	12.48	15.64	20.91	14.92
