# Supplementary material for: FNDC1 is a myokine that promotes myogenesis and muscle regeneration
Source: EMBO J. 2024 Nov 20;44(1):30–53. doi: 10.1038/s44318-024-00285-0 (PMC11695938; doi:10.1038/s44318-024-00285-0)
Supplement: Supplementary file 3 — Appendix Figure Source Data [file 44318_2024_285_MOESM3_ESM.zip › Appendix Figure S10/SF 10E/Fig S10E.xlsx]

## Sheet: Sheet1
Fig S10E
		siControl+Control			siControl + mFNDC1			siItgb1+Control			siItgb1 + mFNDC1
	ITGB1	0.937983	1.06373	0.998284	1.35311	1.43106	1.38179	0.410013	0.461821	0.424317	0.422111	0.487192	0.461454
	MYHC	0.872247	0.859031	1.26872	1.95595	2.35242	2.11454	0.792952	0.594713	0.555066	0.792952	0.65022	0.626432
	MYOG	0.893184	0.94404	1.16278	2.46309	2.5549	2.63119	0.40528	0.259978	0.460837	0.346874	0.459413	0.373228
	p-FAK/FAK	0.999951	1.04002	0.960024	1.36003	1.62671	1.5267	0.300007	0.360009	0.320008	0.340008	0.360009	0.380009
