# Supplementary material for: FNDC1 is a myokine that promotes myogenesis and muscle regeneration
Source: EMBO J. 2024 Nov 20;44(1):30–53. doi: 10.1038/s44318-024-00285-0 (PMC11695938; doi:10.1038/s44318-024-00285-0)
Supplement: Supplementary file 3 — Appendix Figure Source Data [file 44318_2024_285_MOESM3_ESM.zip › Appendix Figure S10/SF 10G/Fig S10G.xlsx]

## Sheet: Sheet1
Fig S10G
	PBS+Control	PBS+mFNDC1	RGDs+Control	RGDs + mFNDC1
	38.15	56.91	29.14	32.92
	52.14	63.15	31.86	33.15
	35.69	68.18	32.18	35.25
	51.94	68.5	33.62	29.1
	45.92	54.29	25.18	30.18
	46.28	55.36	29.61	30.91
