# Supplementary material for: FNDC1 is a myokine that promotes myogenesis and muscle regeneration
Source: EMBO J. 2024 Nov 20;44(1):30–53. doi: 10.1038/s44318-024-00285-0 (PMC11695938; doi:10.1038/s44318-024-00285-0)
Supplement: Supplementary file 3 — Appendix Figure Source Data [file 44318_2024_285_MOESM3_ESM.zip › Appendix Figure S10/SF 10H/Fig S10H.xlsx]

## Sheet: Sheet1
Fig S10H
	PBS+Control						PBS+mFNDC1						RGDs+Control						RGDs+mFNDC1
<3	43.15	48.36	36.18	40.36	48.12	45.91	20.64	18.45	21.68	25.16	29.61	18.27	43.18	32.82	46.82	30.61	35.91	41.98	40.18	38.25	32.18	45.92	39.18	47.25
4-10	38.18	39.14	42.68	36.18	34.18	31.05	50.18	49.18	43.58	48.26	40.12	39.15	30.52	48.18	39.15	35.62	41.58	40.29	45.62	42.18	47.39	34.15	40.18	19.25
>11	20.58	18.61	21.92	25.48	29.64	18.29	49.18	48.35	40.31	49.56	45.28	42.39	20.18	18.92	21.69	25.187	29.16	18.92	25.69	22.48	17.36	18.92	20.29	21.95
