# Supplementary material for: FNDC1 is a myokine that promotes myogenesis and muscle regeneration
Source: EMBO J. 2024 Nov 20;44(1):30–53. doi: 10.1038/s44318-024-00285-0 (PMC11695938; doi:10.1038/s44318-024-00285-0)
Supplement: Supplementary file 3 — Appendix Figure Source Data [file 44318_2024_285_MOESM3_ESM.zip › Appendix Figure S11/SF 11E/Fig S11E.xlsx]

## Sheet: Sheet1
Fig S11E
		si-control						si-FNDC1
	Itgb1	1.03971	0.944816	0.966552	0.977268	0.971652	0.9845	0.861333	0.754986	0.648158	0.648674	0.745851	0.75621
	Itga5	1.0539	0.912038	0.994695	1.05167	0.987692	0.994732	0.752783	0.849753	0.848003	0.993252	0.813789	0.8645
	Itgav	0.939914	0.992895	1.04466	0.959597	1.06293	0.99125	0.821346	0.982251	1.08837	0.908067	0.910426	0.9124
