# Supplementary material for: FNDC1 is a myokine that promotes myogenesis and muscle regeneration
Source: EMBO J. 2024 Nov 20;44(1):30–53. doi: 10.1038/s44318-024-00285-0 (PMC11695938; doi:10.1038/s44318-024-00285-0)
Supplement: Supplementary file 3 — Appendix Figure Source Data [file 44318_2024_285_MOESM3_ESM.zip › Appendix Figure S11/SF 11F/Fig S11F.xlsx]

## Sheet: Sheet1
Fig S11F
		Itgb1						Itga5						Itgav
	TA	1.18926	0.988004	0.863781	0.960059	1.04957	0.949324	0.521928	0.441038	0.407335	0.519411	0.505534	0.510136	0.333186	0.397705	0.451631	0.390014	0.3966	0.406745
	GAS	0.96	1.03419	1.02209	0.992812	0.959882	1.03102	0.427709	0.377528	0.464477	0.43895	0.422079	0.42789	0.493366	0.49618	0.473668	0.503991	0.438045	0.467695
	QUA	0.883882	1.03855	1.11377	0.957244	0.95866	1.04789	0.28153	0.283256	0.257349	0.288652	0.226146	0.302051	0.300528	0.265121	0.254759	0.305108	0.254464	0.271942
	EDL	1.01844	0.999494	0.987801	0.995109	0.894948	1.10421	0.514886	0.464123	0.439647	0.51345	0.503321	0.493251	0.443273	0.424237	0.380726	0.37216	0.36668	0.385245
	SOL	0.877976	1.10955	1.02004	1.04784	0.947583	0.997007	0.397788	0.319651	0.340961	0.404858	0.395575	0.355103	0.269928	0.227308	0.248617	0.295323	0.264836	0.251994
