# Supplementary material for: FNDC1 is a myokine that promotes myogenesis and muscle regeneration
Source: EMBO J. 2024 Nov 20;44(1):30–53. doi: 10.1038/s44318-024-00285-0 (PMC11695938; doi:10.1038/s44318-024-00285-0)
Supplement: Supplementary file 3 — Appendix Figure Source Data [file 44318_2024_285_MOESM3_ESM.zip › Appendix Figure S13/SF 13B/Fig S13B.xlsx]

## Sheet: Sheet1
Fig S13B
		Control			mFNDC1			K34c			mFNDC1+K34c
	p-AKT/AKT	0.626293	1.29054	1.08317	2.21936	2.23677	2.3238	0.253703	0.239343	0.174242	0.348483	0.261362	0.147435
	p-mTOR/mTOR	0.842005	1.10289	1.05511	2.32703	2.21351	2.39926	0.619165	0.54177	0.464373	0.386978	0.619165	0.54177
