# Supplementary material for: FNDC1 is a myokine that promotes myogenesis and muscle regeneration
Source: EMBO J. 2024 Nov 20;44(1):30–53. doi: 10.1038/s44318-024-00285-0 (PMC11695938; doi:10.1038/s44318-024-00285-0)
Supplement: Supplementary file 3 — Appendix Figure Source Data [file 44318_2024_285_MOESM3_ESM.zip › Appendix Figure S13/SF 13D/Fig S13D.xlsx]

## Sheet: Sheet1
Fig S13D		siControl			siControl+ mFNDC1			siItgb1			siItgb1 + mFNDC1
	p-AKT/AKT	0.90025	0.989148	1.1106	1.4619	1.24788	1.33213	0.443234	0.516563	0.474977	0.409169	0.436267	0.311964
	p-mTOR/mTOR	0.907995	1.0072	1.08481	1.90002	1.88835	1.837	0.598133	0.583293	0.487843	0.533943	0.661155	0.70177
