# Supplementary material for: FNDC1 is a myokine that promotes myogenesis and muscle regeneration
Source: EMBO J. 2024 Nov 20;44(1):30–53. doi: 10.1038/s44318-024-00285-0 (PMC11695938; doi:10.1038/s44318-024-00285-0)
Supplement: Supplementary file 3 — Appendix Figure Source Data [file 44318_2024_285_MOESM3_ESM.zip › Appendix Figure S14/SF 14A/Figure S14A.xlsx]

## Sheet: Sheet1
Figure S14A
	si-Control	si-Fak
	1.11702	0.300714
	0.953884	0.33445
	1.21992	0.372065
	1.0058	0.3268
	0.81929	0.3862
	0.829224	0.31355
