# Supplementary material for: FNDC1 is a myokine that promotes myogenesis and muscle regeneration
Source: EMBO J. 2024 Nov 20;44(1):30–53. doi: 10.1038/s44318-024-00285-0 (PMC11695938; doi:10.1038/s44318-024-00285-0)
Supplement: Supplementary file 3 — Appendix Figure Source Data [file 44318_2024_285_MOESM3_ESM.zip › Appendix Figure S15/SF 15B/Figure S15B.xlsx]

## Sheet: Sheet1
Figure S15B
	Control	mFNDC1
	15.35	4.365
	14.38	4.25
	13.654	3.68
	15.987	5.61
	16.45	5.97
	15.98	3.48
