# Supplementary material for: FNDC1 is a myokine that promotes myogenesis and muscle regeneration
Source: EMBO J. 2024 Nov 20;44(1):30–53. doi: 10.1038/s44318-024-00285-0 (PMC11695938; doi:10.1038/s44318-024-00285-0)
Supplement: Supplementary file 3 — Appendix Figure Source Data [file 44318_2024_285_MOESM3_ESM.zip › Appendix Figure S16/SF 16C/Fig S16C.xlsx]

## Sheet: Sheet1
Fig S16C
		AAV-scra						AAV-shFndc1
	<5	2.85228	2.23262	2.47992	2.70449	2.48354	2.00308	5.32327	4.28614	7.37282	4.39153	4.36262	4.30819
	5-7.5	7.36589	7.06834	9.04618	9.35225	8.47796	8.47458	19.2273	22.3569	18.1792	18.9267	19.6918	18.9983
	7.5-10	19.5757	19.8499	18.2229	19.4421	20.3072	19.6071	23.1999	20.2779	20.6692	25.872	23.5141	27.2117
	10-12.5	23.699	25.0463	25.2309	23.9716	24.1273	23.1895	17.241	18.3171	19.1032	16.6117	17.6106	15.6976
	12.5-15	20.5765	19.8499	19.2269	19.4421	19.3098	19.6071	13.5565	12.1785	12.9948	12.8852	13.348	13.2796
	15-17.5	10.5885	9.70069	9.92972	8.78487	9.62497	11.1325	8.30271	8.13873	9.41543	8.4886	8.81529	9.02898
	17.5-20	5.36429	6.42488	5.61245	5.90071	5.3461	6.59669	4.2904	5.59661	4.06575	4.76215	4.25255	4.2986
	20-22.5	4.24339	4.76748	3.8253	3.83924	4.90724	4.08321	4.33012	4.52261	3.26817	4.12246	3.86232	3.09921
	22.5-25	3.56285	2.81759	3.59438	3.64066	2.97227	2.9661	2.34383	2.65051	2.89855	2.05107	3.21193	2.39877
	25-27.5	1.36109	1.52091	1.89759	1.90071	1.50608	1.4349	1.35068	1.03459	1.32283	1.09661	0.690414	0.940319
	27.5-30	0.560448	0.575217	0.742972	0.888889	0.688211	0.49114	0.585957	0.4631	0.564147	0.700614	0.280168	0.537325
	>30	0.2502	0.146242	0.190763	0.132388	0.249352	0.414099	0.248287	0.177357	0.1459	0.091384	0.360216	0.201497
