# Supplementary material for: FNDC1 is a myokine that promotes myogenesis and muscle regeneration
Source: EMBO J. 2024 Nov 20;44(1):30–53. doi: 10.1038/s44318-024-00285-0 (PMC11695938; doi:10.1038/s44318-024-00285-0)
Supplement: Supplementary file 3 — Appendix Figure Source Data [file 44318_2024_285_MOESM3_ESM.zip › Appendix Figure S16/SF 16D/Fig S16D.xlsx]

## Sheet: Sheet1
Fig S16D	AAV-scra	AAV-shFndc1
	1320.2	889.26
	1389	899.36
	1425.36	756.66
	1282	902.36
	1293	900.26
	1325	861.02
