# Supplementary material for: FNDC1 is a myokine that promotes myogenesis and muscle regeneration
Source: EMBO J. 2024 Nov 20;44(1):30–53. doi: 10.1038/s44318-024-00285-0 (PMC11695938; doi:10.1038/s44318-024-00285-0)
Supplement: Supplementary file 3 — Appendix Figure Source Data [file 44318_2024_285_MOESM3_ESM.zip › Appendix Figure S16/SF 16E/Fig S16E.xlsx]

## Sheet: Sheet1
Fig S16E	AAV-scra	AAV-shFndc1
	41	21.6
	40	23.8
	42	25.68
	43.2	26.35
	40.6	28.36
	38.6	28
