# Supplementary material for: FNDC1 is a myokine that promotes myogenesis and muscle regeneration
Source: EMBO J. 2024 Nov 20;44(1):30–53. doi: 10.1038/s44318-024-00285-0 (PMC11695938; doi:10.1038/s44318-024-00285-0)
Supplement: Supplementary file 3 — Appendix Figure Source Data [file 44318_2024_285_MOESM3_ESM.zip › Appendix Figure S16/SF 16G/Fig S16G.xlsx]

## Sheet: Sheet1
Fig S16G
		AAV-scra						AAV-shFndc1
	Fndc1	0.853419	1.0937	0.991512	0.938403	1.00403	1.11893	0.138093	0.225092	0.093213	0.15369	0.110003	0.200806
	Myog	0.840425	0.989617	0.954612	0.982054	1.06745	1.16584	0.090293	0.117687	0.114548	0.125309	0.136448	0.126702
	Myod	0.92911	1.09405	1.05535	0.878399	0.99333	1.04977	0.33412	0.252027	0.374664	0.296562	0.322216	0.300667
