# Supplementary material for: FNDC1 is a myokine that promotes myogenesis and muscle regeneration
Source: EMBO J. 2024 Nov 20;44(1):30–53. doi: 10.1038/s44318-024-00285-0 (PMC11695938; doi:10.1038/s44318-024-00285-0)
Supplement: Supplementary file 4 — Source data Fig. 1 [file 44318_2024_285_MOESM4_ESM.zip]

Archive with 28 entries (18 files):
- Fig 1/
- Fig 1/Fig 1A/
- Fig 1/Fig 1A/differentially expressed genes among four datasets.xlsx
- Fig 1/Fig 1B/
- Fig 1/Fig 1B/Fig.1B.xlsx
- Fig 1/Fig 1C/
- Fig 1/Fig 1C/Fig.1C.xlsx
- Fig 1/Fig 1D/
- Fig 1/Fig 1D/1D-FNDC1+TUBULIN.tif
- Fig 1/Fig 1D/1D-MYHC.tif
- Fig 1/Fig 1D/1D-MYOD.tif
- Fig 1/Fig 1D/1D-MYOG.tif
- Fig 1/Fig 1E/
- Fig 1/Fig 1E/1-E-FNDC1.tif
- Fig 1/Fig 1E/1-E-MYHC.tif
- Fig 1/Fig 1E/1-E-MYOD.tif
- Fig 1/Fig 1E/1-E-MYOG.tif
- Fig 1/Fig 1E/1-E-TUBULIN.tif
- Fig 1/Fig 1F/
- Fig 1/Fig 1F/Fig.1F.xlsx
- Fig 1/Fig 1G/
- Fig 1/Fig 1G/1-G-CTX-treated 5d.tif
- Fig 1/Fig 1G/1-G-Untreated.tif
- Fig 1/Fig 1H/
- Fig 1/Fig 1H/Fig.1H.xlsx
- Fig 1/Fig 1I/
- Fig 1/Fig 1I/1-I-MDX .tif
- Fig 1/Fig 1I/1-I-WT .tif
