# Supplementary material for: FNDC1 is a myokine that promotes myogenesis and muscle regeneration
Source: EMBO J. 2024 Nov 20;44(1):30–53. doi: 10.1038/s44318-024-00285-0 (PMC11695938; doi:10.1038/s44318-024-00285-0)
Supplement: Supplementary file 4 — Source data Fig. 1 [file 44318_2024_285_MOESM4_ESM.zip › Fig 1/Fig 1A/differentially expressed genes among four datasets.xlsx]

## Sheet: Sheet1
C2C12	CTX	mdx	DMD
Mybph	Laptm5	Evi2a	Slc1A4
Lmod2	Ctss	Col5a2	Tyrp1
Myl1	Laptm5	Ctss	Cfap46
Acta1	Phgdh	C1qb	Col3A1
Mylpf	Mpeg1	Anxa1	Col3A1
Cobl	Tmsb10	Postn	Irx5
Tnni1	Pcsk9	Lgmn	Col1A2
Srl	Rab27b	Col6a3	Erbb3
Hsd11b1	Maged2	Gm6314///Abracl	Mlxip
Myom2	C1qb	Lilr4b	Col3A1
Tnnc1	Sox11	Igf2	Marcks
Neb	Ly86	Myl4	Fam179A
Myog	Tspo	Cd74	Col5A2
Chrng	Nckap1l	Anxa1	Sparc
Cacna1s	C1qb	Lyz2	Sparc
Tmem8c	Laptm5	Tmsb10	Lama4
Cacnb1	Lpxn	Tyrobp	Crispld1
Dcn	Tmsb10	Myl4	Col1A1
Tekt5	Fcer1g	Cfl1	Megf10
Myh1	Tspo	Id2	Fam198B
Tgm2	Cd68	Col3a1	Gnb4
Myom2	Tmsb10	Cyba	Myh8
Clic5	Dclk1	Ifi204	Ssh1
Klhl41	Smim3	S100a4	Fzd10
Myl4	Myo1f	Mthfs///Bcl2a1d///Bcl2a1c///Bcl2a1b///Bcl2a1a	Col1A1
Tnni2	Ms4a7	Fxyd5	Rnf126
Hfe2	Inpp5d	Ccl6	Lox
Ttn	C1qc	S100a13	Erbb4
Atp2a1	Abcc3	Pltp	Samd4A
Porcn	Psat1	Clic1///Sept9	Myh8
Gm7325	Pdpn	Fstl1	Dclk1
Ryr1	Efhd2	S100a10	Palm2-Akap2///Akap2
Hspb7	Arhgap30	Lum	Ostc
Enah	Soat1	Tubb2a	Adcy7
Itgb1bp2	Rrm2	Mndal///Mnda///Ifi205///Ifi204	Plagl1
Lmod3	Ttc9	C1qa	Glt8D2
Fgf21	Psat1	Samhd1	Col1A1
Myh1	Grn	Tuba1c	Spred1
Dclk1	AI662270	Anxa2	Lgi1
Tm6sf1	Btk	Sparc	Col6A6
Dclk1	Cenpf	Mpeg1	Adamts2
Alpk3	Grn	Anxa1	Col5A1
Tm6sf1	Peg3	Cma1	Gng2
Ube2d3	S100a4	Peg3	Hnmt
Myom2	Cd300c2	Lyz1///Lyz2	Etnppl
Sgcg	Arl4c	Ccl9	Nbpf20///Nbpf10///Nbpf8///Nbpf9///Nbpf15///Nbpf12///Nbpf14
Pde4dip	Stab1	Cd52	Ctu2
Tnnt2	Dap	Kdelr3	Vcam1
Trhr	Arl4c	Stab1	Plagl1
Tnnt3	Mcm10	Evi2a	Nipsnap3A
Dkk2	Rassf5	Capg	Aspn
Tmem182	Siglec1	Col3a1	Dock8
Actc1	Dclk1	Rgs10	Lrrc17
Tpm2	Grn	Cstb	Tp53I3
Acpp	Il17ra	Fap	Colec12
Actn3	Tmem164	Gm5620///Tuba1c///Tuba1b///Tuba1a	Col1A2
Unc45b	Emp3	Igkv6-23///Igkv4-53///Igkv8-30///Igkj1///Igk-V28///Igkc	Marcks
Doc2b	B4galt6	2810417H13Rik	Zeb2
Pdlim5	Dclk1	Ctsb	Hdgfrp3
C1qtnf3	Slc38a1	Gm5879///Gm12816///Rpl3
Pdlim3	Gpr65	Col6a2	Col5A1
Ap5m1	C1qa	Cyba	Elk3
Cap2	Tnfrsf13b	Psmb8	Tmsb10
Gadd45a	Birc5	C1qc	Col5A2
Hspb7	Nckap1l	Mfap5	Dmxl2
Abra	Fgr	Ctsc	Hdgfrp3
Myh3	Alox5ap	Spp1	Myh3
Tceal7	Il10ra	S100a13	Loc100996693///Speg
Mllt10	Gpsm3	Actr3	Fam46A
Ttn	Ncf4	Tubb5	Megf10
Hrc	Gm6756///Phgdh	Ccl2	Iqsec2
Fam135a	Mthfd1l	Ankrd1	Gxylt2
Pgam2	Fbln7	Csf1r	Cfhr1///Cfh
Casq1	St8sia2	Mir5130///Kctd12	Dnajc12
Myh7///Myh6	Tmem164	Stbd1	Peli1
Ccdc141	Sirpa	Ugdh	Tmed3
Cacnb1	Aif1	Tuba1a	Myl5
Rcan2	Tmem8c	Col15a1	Kctd12
Chrng	Csf1r	Tuba1a	Tuba1A
Tgm2	Aldh1a2	Iqgap1	Nbpf10///Nbpf8///Nbpf11
Ogn	Cyba	Mrc1	Zeb2
8430408G22Rik	Cd300a	Atp6v1a	Lum
Gm3924	Sox11	Maged2	Myh14
Smyd1	Mmp14	Ap5s1	Epb41L3
C1s1	Cstb	Ankfy1	Peg10
Map1lc3a	Sh3bgrl3	Tnnt2	Ppip5K2
Nmrk2	Myo1f	C1qtnf3	Ripk2
Rab40b	Tspo	Pdia6	Col6A3
Myl2	Pgd	Col1a1	Paqr9
Myom3	Cdca5	Peg3	Tceal9
Tgm2	Cdk6	Npc2	Man2A2
Casq2	Tep1	Bgn	Fmo1
Cox6a2	Dclk1	Fn1	Rap2B
Tpm2	Knstrn	Apoe	Ttc28
Trdn	Ncf2	Col3a1	Nbpf20///Nbpf10///Nbpf8///Nbpf9///Nbpf15///Nbpf11///Nbpf12///Nbpf14
2010004M13Rik	Hk3	Tmem176b	Bex4
Tnnt2	H2-Aa	Pqlc3	Ssr1
Ogn	Efhd2	Eef1a1
Caps2	Fyb	Col8a1	Erbb3
Trdn	2810417H13Rik	Myh3	Ctsk
Myh8	Serpinb1a	Lyl1	Rpl3
Casp4	D17H6S56E-5	Islr	Nbpf26///Nbpf10///Nbpf14
Adamts5	Pld4	Mdfic	Slc26A9
Synpo2l	Cks1b	Gatm	Tanc2
Ctxn3	Unc93b1	H2-Eb1	Lamb1
Stk32a	Marcksl1	Serping1	Mest
Otud1	Rrm2	Actc1	Plpp5
Ckm	Ly9	Ctsc	Ogn
Iffo1	Cotl1	Gpm6b	Fgl2
Col6a1		Ugcg	Pwwp2B
Igfbp4	Pld3	Mup3	Clcn5
Enpp1	Cebpa	Gm21320///Mup19///Gm2083///Mup18///Mup8///Mup7///Mup17///Mup16///Mup15///Mup14///Mup13///Mup12///Mup11///Mup10///Mup9///Mup3///Mup2///Mup1	Btg3
Cpq	Tyrobp	Gamt	Epb41L3
Trdn	Ap1s1	H2-Aa	Fkbp11
Fgf11	Nrros	H2-L///H2-D1	Zfp36L1
Trim54	Ndrg4	Ccdc80	Celf2
Wnt9a	Sox11	Pnp	Or7E12P
Gulp1	P2ry6	Timp1	Frmd6
Mapt	Ptprc	Cdkn1a	Flii
Lonp2	Cybb	H2-Q4	Efhc1
Mybpc2	Parvg	Ctsk	Col3A1
Hcrtr2	Ncf1	Plac8	Igsf10
Cd36	Atp1a3	Erp29	Scn1B
Ces2d-ps///Ces2c	Lat2	Wipf1	Peg3
Tnnc2	Frrs1	Basp1	Rad23A
Ankrd2	Bcl2a1d///Bcl2a1b///Bcl2a1a	Col6a1	Lsm11
Efemp1	Pstpip1	Sh3bgrl	Snord83B///Snord139///Rpl3
Rap1gap2	Arrb2	LOC102637129///Gm12854///S100a11-ps///S100a11	Frmd4B
Tmem38a	Emilin2	Emp1	Csrnp3
B130024G19Rik	Gm7325	Marcks	Ms4A6A
2010010I01Rik	Myo1f	Chrna1	Loc101928307
Spon2	Ccl4	Gm11127///H2-T-ps///H2-K2///Gm7030///LOC547349///H2-T9///H2-T23///H2-T22///H2-L///H2-K1///H2-D1	Vash2
Lepr	Kif22	Tnc	Ogn
Dgkd	Igf2	Rnase4	44815
Vldlr	H2-Aa	Ccnd3	Scgb1D2
Cd200	Tnni1	Prdx4	Abi3Bp
Fndc1	Apoc2	Notch2	Igf1
Stim1	Ucp2	Sat1	Casp4
Map1lc3a	Chil3	Tnc	Ccdc80
Obscn	C1qb	Ctsb	Triqk
Sepp1	Sox11	Acta2	Snord83B///Snord139///Rpl3
Tmem38b	Cgref1	Rgs19	Epb41L3
Dclk1	Cilp	Mest	Cyp4B1
Ccdc141	Tifab	Tagln2	Mmp2
Dapk2	Gla	Rpl13a	Zfp90
Lrp4	Fcgr1	Cxcl14	Lamb1
Dlgap4	Selplg	Tgfbi	Tspan12
Tmem140	Ctsz	H2-Q9///H2-Q7///H2-Q5	Gas1
Macrod1	Cybb	H2-D1	Snai2
Htra3	Ctsz	Abca1	Casp1
Synpo2	Ptk2b	AI607873	Znf217
BC030343	Lgmn	Mybph	Notch2
Cox6a2	Myh8	Apobec1	Nbpf1
Actn2	Mcm5	Il10rb	Sesn3
Cfl2	Pirb	Dab2	Scd5
Atp2a2	Galns	Ctsh
Cacnb1	Cotl1	Gm21320///Mup19///Gm2083///Mup18///Mup8///Mup7///Mup17///Mup16///Mup15///Mup14///Mup13///Mup12///Mup11///Mup10///Mup9///Mup2///Mup1	Tmem45A
Gm38403	Ctsz	Litaf	Ccng2
Ubxn10	Pgd	Fndc1	Gpr137B
Erbb3	Knstrn	Col1a2	C1Orf127
Kif13b	Cks1b	Lox	Pcdh7
Txnip	Cyp4f18	Peg3	Igsf3
Angpt4	Phgdh	Atp5c1-ps///Atp5c1	Shtn1
Trp53inp2	Ncam1	Mmp12	Cd44
Usp2	Cyth4	Csf2rb2	Sat1
Fam13c	F7	C4a///C4b	Zcchc7
Sgca	Apobec3	Man1a	Samd14
Pik3ip1	Clcn5	Nes	Rbms1
Creb3l3	Hist1h3i	Ms4a6c	Dpt
Ly6i	Phgdh	Cfp	Sbf1
Cxcl12	Cgref1	Nupr1	Cfi
Dclk1	Amz1	Pld4	Dlgap4
Rgmb	LOC100038947///Sirpb1b///Sirpb1a	Armcx2	Myo1B
Daam2	Itgb2	Psat1	Acap2
Hepacam2	Cib1	Cd68	Atp11C
B3galt2	Rrm2	Cd300c2	Ptbp3
Dpep1	Cd52	Rnf149	Plp1
Ncam1	Slc15a3	Ctsz	Hdgfrp3
Cgnl1	Myh3	Ifitm3	Hnmt
Trdn	Mcm3	Rnh1	Loc646736
Filip1	Wfdc17	Crtap	Extl3
Sema6a	Mki67	Tmed3	Cd44
Olfm1	Plk1	Fermt3	Vgll3
Lman1l	Anpep	Grn	Wwtr1
Ctrb1	Ezr	Hp	Ptgfrn
Serpinb1a	Ndrg4	Emp3	Col6A1
Bgn	Necap2	Sgpl1	Lgr5
Sdpr	Cd44	Plp2	Golm1
Gpr135	Rrbp1	Dock2	Col15A1
Cp		Folr2	Plk2
Iffo1	Fam105a	Phlda1	Dclk1
Rbm24	A930003A15Rik	Igtp	Aspn
Dll1	Syk	Ptgr1	Notch2
Mef2c	Tmem173	Wsb1	Tcf7L2
Adamts5	Pgd	Myog	Lpar1
Zbtb44	Tlr13	Spg21	Chrna1
Cyp2r1	Gm3776///Gsta2///Gsta1	LOC102641281///LOC102633627///Tpm4	Daam1
Zfp651	Cdc20	Mgp	Lgmn
Trim63	Prmt3	Col5a1	Fmr1
Igfbp4	Man2b1	Thy1	Dpy19L3
Eda2r	Dok1	Msn	Thbs2
Tmem64	Gm9835///Gmfg	H2-T-ps///H2-T23	Rxra
Ghr	Lyz1	Gpr137b-ps	Snord77///Snord76///Snord74///Gas5///Snord44///Snord47///Snord80///Snord79///Snord81
Aif1l	Ptpre	Plin2	Znf521
Igfbp4	Rap2b	Slc39a6	Cmahp
Synpo2l	Mcm4	Irgm2	Tnnt2
1700010I14Rik	Steap1	Anpep	Psd3
Klhl40	Ucp2	Serpinh1	Pik3Ap1
Islr	Fkbp10	Slc25a5	Ptbp1
Pkia	Tpm3	Itgax	Snord77///Snord76///Snord74///Gas5///Snord44///Snord47///Snord80///Snord79///Snord81
1700063J08Rik	Tns3	Pdpn	C1Rl
Smpx	Pgd	Fgl2	Snord83B///Snord139///Rpl3
Creld1	Ckap4	Capn6	Chn1
Rrad	Tmem158	Rcn1	Ptgfrn
Pmepa1	Cks2	Meg3	Gusb
Enho	Slc37a2	Sox11	Srpx
Angpt1	Tcirg1	Sfrp2	Mcc
Wwox	Scamp5	Ptpre	Myh14
Casp12	Armcx2	Acsl5	Mpeg1
Atp2a2	Cotl1	Zfp36l2	Tcf7L2
Prelp	Mcm3	Gm5637///Arpc1b	Celf2
Ankrd17	Akr1b8	Mob1a	Dclk1
Rtn2	Haus8	LOC101056305	Lum
Mfap5	Tmem106a	Cd93	Plagl1
Vamp2	Lsp1	Sdcbp	Ankrd50
Cfhr2	Faap20	Cfd	Serinc5
Chst15	Ms4a6b	Isyna1	Fam171B
Zbtb4	Vat1	Blnk	Enpp2
H2-Ob	Ltbp2	Cd99	Sec24D
Pacsin3	Nras	H2-K1	Mpeg1
Bgn	Lpcat2	Ssr1	Sgce
Fam214b	Nfam1	Tspan32	Cdk6
Adamts5	AI662270	Cpt1a
Nid2	Tram2	Gm5637///Arpc1b	Atp6Ap2
Gm17494///LOC100047044	Coro1c	Copb2	Acot11
Spry1	Camkk2	Lmo2	Dsel
4921519G19Rik	Dnmt1	Mt1	Abtb2
Plpp1	Kcnn4	Prrx2
Maf	Hmha1	Mt2	Fkbp4
Myom1	Reep4	Gusb	Mcub
Sdpr	Slc29a3	Cpa3	Nrk
Sp100	Ucp2	LOC102638110///LOC100861615///Gm3164///Gm3173///Gm3739///Gm3696///Gm3667///Gm3194///Gm3558///Gm3500///Gm10409///Gm3383///Gm3264///Gm3239///Gm3636///Gm3115///Gm3095///Gm3002///Gm10340///Gm2897///Gm16525///Gm3373///Gm6356///Gm6337///2610042L04Rik///Gm5796	Celf2
Medag	Plxnb2	Ogn	Znf738
Rgmb	Cotl1	Serp1	Npnt
D12Ertd208e	Dpysl3	Cxcr4	Esrra
Pbxip1	C3ar1	Hmga2	Snta1
Pla2g16	Ccdc93	Ctsb	Gpm6B
Klhl5	Tmem106a	Scpep1	Ptprc
Hist1h1c	Hmmr	Rnf145	Col5A1
Minos1	Me2	Npdc1	Ift80
Xirp1	Kcnab2	Slc1a5	Itgb8
Rspo2	Ikzf1	Cyp4v3	Slc35D2
Hspb8	Peg3	Cdkn1c	Ywhaq
9630023C09Rik	Tkt	Man1a	Nfatc1
Ncam1	Mmp13	Prkd3	Rnf123
Coro6	Arhgap9	Stat6	Tenm1
U2af1l4///Igflr1	Limd2	Chrnb1	Pag1
Rasip1	Htt	Slc11a1	Gimap2
Igfbp4	H2-Ab1	Cndp2	Rhoj
LOC106740///Phf10	Arrb2	Slfn4	Etnk1
Ptgis	Mcm5	Ggh	Gxylt2
Ypel3	Tmem181c-ps///Tmem181b-ps///Tmem181a	Lsp1	C3
Serinc2	Pcbd1	Eif1a	Plpp5
Rbm38	Pyhin1	Igfbp4	Fat1
B3galt5	Uhrf1	Antxr2	Sft2D2
Ablim1	Csf1r	Pfkp	Lpar6
Tgfb3	Med28	Man2b1	Casp8
Tgm2	Cdca8	Rrad	Sp100
Sdc2	Ube2c	Sirt1	Gatsl2
Elfn2	Hexa	Atp6v1a	Wipf1
Itga7	4933413G19Rik///Pebp1///Foxm1	Thbd	Vta1
Htr2b	Lcp1	Lox	Klhl7
Pstpip2	Adam8	Pfkp	Htra1
Malat1	Slc9a3r1	Ccdc88a	Bcat1
Syne1	Hexb	Mob1a	Man1A1
Gm4788	Glb1	Asah1	Tmem98
Matn2	Ubash3b	Eln	Slc9A9
Itm2b	Rgs10	Lat2	Ms4A6A
1600015I10Rik	Glg1	Chil3	Stk26
Brwd1	Tgfb1	LOC100862473///Gm16340///Ifi203	Ammecr1
Sdpr	Fcgr4	Serpina3n	Ankrd44
Trp53inp2	Knstrn	Fam49b	Celf2
Dclk1	Cdca8	Faap20	Rab8B
Mettl7a2	C3ar1	Cdo1	Kif1C
Fbxo32	Gm5620///Tuba1b	Gng11	Ms4A6A
Mypn	Gpnmb	Coro1b	Dpyd
1700102P08Rik	Armcx2	Maged1	Snord83B///Snord139///Rpl3
Zfp691	Anxa5	Rab8a
Angptl6	Naip5	Arhgef1	Capn6
Vgll3	H13	Lxn	Pros1
Fgf14	Lgals3	Rgs19	Gpm6B
Plpp1	Camkk2	Ly86	Spin4
Coro6	Cotl1	Arhgef3	Tusc3
Hspb8	Slc7a5	Pold4	C1R
Dclk1	Cd37	Fam32a	Ccng2
5830474E16Rik	Edem1	Gpr162	Frmd8
Rasgrp3	Slc9a9	Cebpa	Mpped2
Gm36243	Tnnt2	Iigp1	Fgl2
4930431P19Rik	Aspm	Il13ra1	Hsd17B11
Efcab14	Ccna2	Ighg///Igh-VS107///Igh-VJ558///Igh-V7183	Pdlim2
LOC102641264///Ttn	D17H6S56E-5	Shc1	Loc101926921///Dab2
Lrrn1	Slc25a13	Grk5	Ms4A4A
Aif1l	Pip4k2a	Itm2c	Vcan
Ankrd23	Kifc1	Ext1
Abcc3	Ppp1r18	C3ar1
Cdh13	Top2a	Cytip	Hoxb-As1
C030011L09Rik	Iqsec3	S100pbp	Tmem110-Mustn1///Tmem110
BC030308	Apitd1	Sppl2b	Tmem176B
Zfp36l1	Hcls1	Casp8	St3Gal1
Onecut2	Tnnt2	Mmp3	Ms4A7
Tpm2	Ttc7	Cnot8	Loc101926921///Dab2
Fbln5	Rcc1	Gm4788	Kctd3
Col23a1	AI467606	Arl6	Loc101927733///Hmgn1
Sesn1	Cd84	Prelid1	Adamtsl1
Gak	Stmn1	Tnfaip8	Mif
Slc35f4	Gltp	Blnk	Ccdc47
Tm4sf5	Ap5b1	Spcs2	Spred1
4933412E24Rik	Gpnmb	Bmp1	Gli3
Csrp3	Cstb	Gng2	Pcolce
Edil3	Ckap4	Pdk3	Siva1
Mgam	Marcksl1	Dck	Nrg4
Mxra8	Itpripl2	BC037034	Ahr
Ctnna3	Hck	Nid2	Bbof1
Inadl	Cdc42se1	Sema4b	Ly75-Cd302///Cd302///Ly75
C78142	Fyb	Zfp292	Rnf123
Hfe2	Ccr5	Rhoj	Parp4
Synpo2	Fcgr1	Cd34	Dnajc12
Rab3il1	Lmna	Cdk14	Syne3///Linc00341
Mab21l3	Cdc20	Usp3	Cd163
Bin1	Cdt1	Hes6	Fam122B
Tmem38b	Mis18bp1	Ptpn18	Rrbp1
Rtp4	Pbk	Fabp5	Tbc1D1
Fam159b	Was	Adam12	Dnm3Os
Tmem123	Rad51	Rab31	Casp1
Slc25a29	Clspn	Cttn	Zc3Hav1L
St3gal5	Sgpl1	Hmgb2	Lhfpl2
Txnip	Apoe	Mup4	Tmem123
Ankrd10	Timp1	LOC102638110///LOC100861615///Gm3164///Gm3173///Gm3739///Gm3696///Gm3667///Gm3194///Gm3558///Gm3500///Gm10409///Gm3383///Gm3264///Gm3252///Gm3239///Gm3636///Gm3115///Gm3095///Gm3002///Gm10340///Gm2897///Gm10406///Gm16525///Gm3373///Gm6356///2610042L04Rik///Gm5796	Ubtd2
A930012O16Rik	Ptbp1	Gltp	Chrna1
Hacd1	Sod3	Xlr4a
Aamdc	Cotl1	Zbed3	Tbc1D16
Pkia	Kif22	Il13ra2	Cfi
Thsd7a	Msr1	Hspa14	Mrc2
Mss51	Rrbp1	Nab2	Pnmal1
Pdlim7	Kif4	Gng10	Triqk
Igfbp4	Tmem158	Wbp4	Sntb2
1110059G02Rik///Sntb1	Naaa	Ifitm6	Ms4A6A
Gm3120	Mcg1038069///Ube2n	Emc8	Fam122B
Zfp811	Cdk1	Ddhd1	Cd4
Dgkb	Pbdc1	Rab31	Cxcl12
A830082K12Rik	Stmn1	Pdzd11	Olfml2B
Sorbs1	Arrdc1	Mettl9	Gpx8
Hacd1	Mcm10	Cyfip1	Dlgap4
LOC102634333///1110002E22Rik	Fermt3	Spi1	Rgl1
Gpm6b	Gpr137b-ps///Gpr137b	Pla2g4a	Sh3Bgrl
Slc29a1	Camkk2	Msr1	Mxra5
Fam3a	Trip13	Rundc3a	Tshz3
Neurl1a	Mfsd12	Fcna	Nid1
Iqca	Espl1	Bet1l	Fam172A
Ms4a4d	Bid	Plekho1	Cpq
Tmem8b	LOC102642102///H2-DMb2///H2-DMb1	Txndc5
Medag	Foxp1	Clns1a	Abracl
Rabif	C5ar1	LOC102642458///Ywhaq	Slc30A7
B3galt6	Cenpe	Fam111a	Cd44
Spsb1	Mb21d1	Actr1a	Ttc39A
Runx1	Anxa2	Nagk	Dtx3L
Cd55	Tlr1	Col18a1	Clic1
Gm38402	Rbm47	Casp9	Smim1
Ces2f	Ssrp1	Mrpl15	Ccdc8
Ccdc141	Krt18	Rap1b	Pcdh19
Apobec2	Gm6314///Abracl	Sfrp1	Fbxl7
Ldb2	Lcp1	Fuca1	Cmtm3
Stau2	Ccnf	Nectin3	Sat1
Gm10334///Gm5771///Prss1///Prss3	Lig1	Rsad2	Tbc1D9
Sntg1	Bub1b	Eps8	Prcp
Dnaja4	Uap1l1	Ccnd1	Arpc5
Adamts4	Coq8b	Pbx3	Timp2
Zfp629	Sirpa	Tnfaip2	Tnfsf13B
Svil	Fermt3	Rgs2	Enpp2
D9Ertd256e	Gm21975///Evi2b	Foxp1	Rnf125
Slc6a2	Arhgap25	Slc7a8	Hps3
Mamdc2	Paox	Pole3	Stim2
A930018M24Rik	Tlr7	Lcp2	Tep1
Fitm2	Zfp385a	Naalad2	Ccdc80
Sdc2	Stx11	Cln3	Casp1
Ppfia4	C3ar1	Abcd4	Jam3
Cdc42	Coro1a	Gem	Samd4A
Sorbs2	Havcr2	Cmtm6	Slc2A10
Maml1	Dock2	Socs3	Nid2
Fzd5	Csf1r	Smyd5	Slc38A3
Dennd2d	Wdhd1	Man1b1	Ccnd2
Ezh1	Cks2	Il7r	Grk3
Ctla2a	Tifab	Mfap2	Psmb8
Rbfox3	Prc1	Thbd	Robo1
Sgcg	Wdfy4	Kcna5	Zbtb47
Tspyl5	Skp2	Hoxa4	Minos1
Hspb2	Lyz2	Slc4a2	Il33
Ggt1	Kif21b	Nr5a2	Pon2
Six2	Plxnc1	Tfrc	Mbnl3
Tmod1	E2f1	Suz12	Loc101928916///Nnmt
Tifa	AI467606	Asl	Rassf2
Pla2g16	Coro1a	Anks3	Tspan6
Cp	Dap	Ncoa5	Cd200
Mettl22	Fscn1	Trim30a	Hif1A
Utf1	Tmem19	Myc	Tet2
Gpr155	Arhgap9	Entpd1	Hacd4
Casp1	Myl4	Igfbp4	Myh14
Sema3d	Slc25a45	Antxr2	Antxr2
Sema3c	Gnai2	Tpst1	Podn
Plxna4os1	Themis2	Sumf1	Rev3L
Murc	Ms4a6d	Gnai2	Gmpr
Rnf11	Cd244	Pck1	Mbnl1-As1
Neu1	Gpc2	Ier3	Fat4
Gpr132	Sdc3	Clcn5	Rarres3
Atp1a2	Kcnk6	Tgfa	Fam46A
Vgll3	Cd74	0610007P14Rik	Pon2
Sgcb	Npc2	Matn2	Dsc2
Tcrb-J	Rassf4	Pparg	Samhd1
1700012O15Rik	Bgn	Guca1a	Nbpf25P///Nbpf26///Nbpf19///Nbpf20///Nbpf10///Nbpf8///Nbpf9///Nbpf15///Nbpf11///Nbpf14
Mmp2	Hexb	Wee1
Cysltr1	Coro2a	Pcsk6	Sh2B2
Olfm1	Tpm3	Arl4c	Cthrc1
4930550L24Rik	Trem2	Ate1	Synpo
H2-Q10	B430306N03Rik	Mtag2	Il17Rd
Mustn1	Akna	Pcdhga12///Pcdhga11///Pcdhga10///Pcdhga9///Pcdhga8///Pcdhga7///Pcdhga6///Pcdhga5///Pcdhga4///Pcdhga3///Pcdhga2///Pcdhga1///Pcdhgc5///Pcdhgc4///Pcdhgc3///Pcdhgb8///Pcdhgb7///Pcdhgb6///Pcdhgb5///Pcdhgb4///Pcdhgb2///Pcdhgb1	Pcdh18
Kcnmb2	Krt8		Loc101926921///Dab2
Gm19325	Atp2a2		Kif13B
Ndufa4l2	Plcg2		Pgpep1
Mmp2	Postn		Dpp9
Mia2	Stra6l		Pdgfra
Itm2b	Dbf4		Clic4
Dync1li2	Gamt		Hoxb3
Rcbtb2	Ercc6l		Ubtd2
Rps6ka5	Efcab2		Dcn
Slc40a1	Nuf2		Lgals3Bp
Prkag3	Cdc20		Add3
Gm13669///Plp2	Igsf6		Spin1
Tpm1	Ttyh3		Loc100506558///Matn2
Slc4a3	Gusb		Laptm5
Mapre3	Pnmal2		Rnf157
Dync2li1	Nhp2		Myof
Enpp1	Hist1h2ao///Hist1h2ai///Hist1h2ab///Hist1h2ap///Hist1h2an///Hist1h2ah///Hist1h2ag///Hist1h2ae///Hist1h2ad///Hist1h2ac		Or7E47P
Kcnmb1	Pvt1		Jmjd1C
Prelid2	Ssr1		Wdr11
Prepl	Slc9a3r1		Map3K5
Rab40b	Fam129b		Mrc1
Ppox	Madd		Slc25A12
Dnaja4	Tgfbi		Tbc1D2B
Egln3	Slc25a1		Fam91A1
Ehbp1l1	Col5a1		Ankrd50
Unc13d	Rhod		Dcn
Gm44504///Ubl4a	Tmeff1		Rnf126
Pik3ca	Kif22		Ly96
Gm12538///Ormdl3			Arl4C
Fsd1	Iqgap1		Plxnb2
Cylc2	Asf1b		Pag1
AI464131	Nras		Mn1
Prune	BC017643		Mir29C///Mir29B2
Gramd1c	Ms4a4c		Rnaset2
Ankrd1	Thbs3		C6Orf136
Mef2c	Prc1		Hpn
Ugt2b1	B4galnt1		Sptbn4
Zfyve27	Myo5a		C19Orf66
Pid1	Ddx39		Tspyl4
Tmem38a	Eya3		Glmp
Inhbb	Smarcd2		Nos1
Tspo2	Chrna1		Msrb2
Dysf	Incenp		Cd163
Taok1	B4galt6		Dapk1
Zfp638	Skap2		Peg10
Sbk1	Clec10a		Adap2
Rab11fip3	Ncapd2		Btg3
Cldn6	Fkbp10		Cd99
Gulp1	Cx3cr1		Loc100996693///Speg
Mllt11	LOC102642250///Uggt1		Sidt2
Smyd5			Dpt
Sorbs1	B3gnt8		Psd3
Bgn	Renbp		Slc25A43
Sesn1	Ccdc109b		Rlim///Pabpc1
Cryab	Gal		Tiam1
Gm12300	Slc35b2		Btn3A2///Btn3A3
A930033H14Rik	Gm8096///Phgdh		Faf1
Ldb3	Lyz1		Ift52
Tcap	Plek		Ikbip
Igf2	Tmem119
Malat1	Edem2		Ms4A4A
Slc6a11	Hells		Jam2
Fam13c	Spp1		Arl15
Gm19723	Eid1		Lyn
Ctla2b///Ctla2a	Crlf2		Tmeff2
Dnajb9	Rab3il1		Klhl11
Cryab	Plagl1		N4Bp2L1
Cpa5	Tgfbi		Bcl7B
Bcam	Taf1d		Col14A1
Cyp2d13	Plin2		Loc101928916///Nnmt
Tcp11l2	Gm14548///Gm10693///Pirb///Pira7///Pira6///Pira5///Pira4///Lilra6///Pira2///Pira11///Pira1		Chrdl1
Slc16a8	Ccdc141		Card16///Casp1
Dnaja4	Tpd52		Zeb2
Cdkn1a	Mgat5		Loc102725022
Pvr	Igf2		Gpr157
Pbxip1	Hells		Antxr1
Csrnp3	Wfdc18		Mmp16
Dcaf5	Aif1l		Loc100294033///Tcaf1
4732440D04Rik	Wdr12		Myh14
Fn3k	Tmem97		Npc2
Myo18a	Akr1c13		Cdh11
LOC102633979///Dohh	BC030308
Ppbp	E2f2		Znf436
C1rb///C1ra	Rnh1		Olfml1
Stk17b	Taf7		Ndufaf4
Elf2	Rab3il1		Anxa2P2
Aplf	Rgs16		Runx2
Tex38	Ttk
Adamts1	Ptprd		Epb41L2
Fut2	Reep5		Plekha5
Ryr1	Me2		Acacb
Mal	Ncapg		Lgals8
Tmem109			Efs
Mir22hg	Cers6		Ifi16
Znrf2	Tmem176a
Sync	Fes		Col1A2
Vmn2r26	Rassf5		Kcnj11
4931409D07Rik	Plekhh1		Ints1
Cst3	Ikbke		Tyrobp
Slco4c1	Sparc		Srf
Sohlh2	Slc9a3r1		Penk
Rtn4	Col1a1		Frmd6
4930570E03Rik	Tacc3		Thy1
Postn	Col6a2		Parvb
Hist2h3b///Hist1h3e///Hist1h3b///Hist1h3d///Hist1h3c///Hist1h3f///Hist2h3c2///Hist2h3c1	Ccdc9		Pstpip2
Muc20	Adcy7		Glt8D2
Efhd1	Olfml2b		Prtfdc1
Herpud1	Ankrd1		Cox10
Ly6c2///Ly6c1	Ddx39		Ddr2
Angpt1	Tubb3		Cnrip1
Atp6v1e1	Slpi		Eps15L1
Atp1b1	P2rx4		Gpnmb
Olfr701	Cenpe		Reck
Tspan7	Ccr2		Rcc2
Ccnjl	Slc38a1		Nova1
Susd6	Gpsm2		Bace2
Borcs6	Kif18b		Loc101926921///Dab2
Rpl22	Dpysl3		Pik3Cg
Lyrm5	Ctsb		Stmn1
Calcoco1	Wwp2
Mttp	Tmeff1		Hymai
Cp	Itih5		Vash2
AI661453	Ms4a6c		Gpm6B
Casp12	Shkbp1		Cbx4
Pdlim2	Cbl		Tmem200A
1700093J21Rik	Gmfb		Tle2
Akap6	Col5a2		Mfhas1
Ephb6	Aprt		Serpine2
Apcdd1	Gm9835///Gmfg		Samd4A
Cp	Tlr7		Hla-Dra
Col3a1	Gpr137b-ps		Capn6
Cdkn1a	Myo1g		Tmem243
Abca16	Dram1		Atp6Ap2
Tpm1	Mcm3		Zswim6
Fbxo32	Cd22		Cd99
Ankrd1	Cdca7l		Loc100996412
Rgma	Dok2		Slc16A14
Itga5	Ddias		Parvb
Fyn	Col6a2		Fkbp5
Col6a2	Nsmaf		Chd9
Pcsk6	Fes		Eef1A1
Hdac11	Cpsf6		Nr2F6
Dcaf8	Zc3hav1		Glmp
Hes6	Lmnb1		Sash1
Cap2	Runx2		Aif1
Acsl6	Pip4k2a		Ankrd44
Calml4	Ptgfrn		Rnase6
Chadl	Napsa		Tbx1
Tmem158	Blnk		Btg1
Kif13b	AB124611		Kidins220
3110049I03Rik	Ccnb2		Calhm2
S100a1	Vat1		Cep44
Hist2h3b///Hist1h3e///Hist1h3b///Hist1h3d///Hist1h3c///Hist1h3f///Hist2h3c2///Hist2h3c1	Cdc37l1		Psmb8-As1
Fam8a1	Samhd1		Plekha2
Bcl2l11	Tnnt1		Csf1R
Dio2	Pdia6		Fam60A
Prr5	Irf8		Npm1
Ccnd3	Gdf3		Igsf10
Tgfb2	Kif2c		Twist1
Gabbr1	Ccdc88b		Pygl
Slc25a29			Tnfrsf21
Fem1a	Piwil4		Fam111A
Heca	Clec7a		Loc100996843///Kcnj18///Kcnj12
Pla1a	Mdfi		Cilp
Ighv14-2///Ighg3///Igh-VJ558///Ighm	Gm12657///Gm6749///H3f3c///Gm10257///H3f3b///H3f3a		Cdc14B
Tnni2	Sulf2		Cd84
Ghr	Fat1		Calhm2
Slc30a1	Dock10		Zkscan7
Zfp318			Sgms1
Higd2a	Cep55		Tgfbr2
Syap1	Gabrd		Myo5A
Sdc2	Ugt1a1///Ugt1a6b///Ugt1a9///Ugt1a5///Ugt1a7c///Ugt1a10///Ugt1a6a///Ugt1a2
Vsir	Slc12a7		Stard10
Hsh2d	Cndp2		Myof
Rhbdl2	Dnmt1		Linc01140
4930426L09Rik	Cdca5		Rasa2
Rab3a	Slc43a2		Cmtm6
Myrf	Hjurp///A730008H23Rik///6430706D22Rik		Stk17B
Taok1	S100a6		Sepp1
5530400K19Rik	B3gnt5		Prepl
Mb	Metrn		Znf567
Rprd2	Pif1		Pink1
E030030I06Rik	Stard5		Rpusd3
1810018F18Rik	Col5a3		Stx17-As1
Me2	Galk1		Mfap2
Nap1l3	Ckb		Rfxap
D630029K05Rik	Tceal7		Papss1
C030007D22Rik	Lair1		Chsy1
Mef2a	Ccne1		Rgs2
Mief2	Sox11		Zfp82
Inhbb	Tnfaip8l2		Sbf1
Slc22a6	Nfkb2		Col14A1
Gm26910	Capg		Add3
Dkk4	Rab7b		Vwa5A
Tmx4	AU015263		Ptpre
Mettl20	Cdca2		Rgs9Bp
Pink1	AU021895///Gpr137b		Loc101930578///Mrps31P5///Thsd1
Cfap61	Rad51ap1		Ddr2
Frmd4b	4930512H18Rik		Vgll3
Duxbl3///Duxbl2///Duxbl1	Ube2e3		Slc30A7
Dnajb5	Ssrp1		Dnajb5
March2	Il2rg		Agpat3
Slc25a32	Ap2a2		Fst
Tsc22d3	Aph1b///Aph1c		Fam161A
Asrgl1	Ptms		Adss
Cd40	Fn1		Galnt7
4632404H12Rik	Ddx39		Plec
Cyp1b1	Pdzd8		Anxa1
Trim44	Ptpn6		Aim1
Slc40a1	Mcm6		Znf592
Plekhh1	Lrrc59		Xylt1
Spsb1	1700017B05Rik		Igf1
Gpm6b	Ubash3b		Cdc14B
Dtna	Smarcd2		Rnaset2
Pvr	Ccr2		Tanc1
Frmd4b	Slc39a6		Spon1
H2-D1	Syn2		Ube2Ql1
Hist1h1c	Flna		Pla2G2A
Whrn	Cdca7		Peli1
Cuedc1	Ckap2		Kcmf1
Matn2	Mest		Fam222B
Vgll3	Pak1		Tacc1
Mturn	Ptpn18		Kazn
Igdcc4	Tmem51		Dmtn
Cyp11b2	Slfn2		Acer3
Ank1	Rhoc		Rai14
A730054J21Rik	Mis18bp1		Abcb4
LOC102634333///1110002E22Rik	Ms4a4c		Hla-Dra
Pdp1	Naip7///Naip6		Rad23A
Snca	Fignl1		Cd86
Cds2	Slamf9		Cdon
Gm14321	Rassf4		Nacc1
Pdp1	4931406C07Rik		Ms4A6A
Nbl1	Tnfrsf1b		Pnpla2
4930402F06Rik	Bgn		Ccdc80
Acsf2	Sash3		Slc38A6
Frmpd1			Lhfp
Fam8a1	Mlkl		Dusp3
Lrrc39	Arhgap9		Loc101928361///Arhgap15
Mau2	Tmem176b		Tmod3
LOC102641248///Maf	Fcgr2b		Ctss
Zbtb4	Gpr35		Ifi16
Tnnt1	Il1rn		Casp7
Svil	Olfm1		Pnpla6
Fgb	Cyfip2		Mir4680///Pdcd4
Prox1	Myd88		Ppa2
Fundc2	Gpr137b		Cmtm7
Ugt1a1///Ugt1a6b///Ugt1a9///Ugt1a5///Ugt1a7c///Ugt1a10///Ugt1a6a///Ugt1a2	Gng2		Abcb4///Abcb1
Ghr	Oas1a		Crebl2
Nrap	Ankfy1		Twsg1
Adgrl3	Tcaf1		Meis2
Tanc2	Gas2l1		Tusc3
Pfkm	Hdac1		Pycard
N6amt1	Eme1		Cd84
Cdh13	0610007P14Rik		Cxorf38
Tceanc2	Shtn1		Pax7
Gpx3	Tmem173		Ptp4A1
Myl9	Itgb7		Cd109
Il2rb	Spc25		Fbxw5
Ldb3	Sdc2		Kdsr
Sesn1	Mms22l		Celf2
Exoc6///Sh3glb1	Snx5		Arhgap30
Sorbs1	Zc3h12d
4930415O11Rik	Ccl8		Ptbp3
Dirc2	Cep128		Tnfaip8
Serinc3	Sesn3		Scaf4
1700121N20Rik			Fgfr1
Cdh2	Dnah11		Pou4F1
5830495A06Rik	Marcksl1		Adamtsl5
Fam20a	Orc3		Linc01279
Pappa2	Adgre1		Dcaf15
Fam174a	Bgn		Snord77///Snord76///Snord74///Gas5///Snord44///Snord47///Snord80///Snord79///Snord81
A430033K04Rik	Plp2		Slc44A1
Zfp14	Rbm14
Vsir	Cd53		Pcdhb14
Cxcr4	Soat1
Myoz2	Ssrp1		Zer1
Socs7	H2-DMa		Ecm2
Jph2	1810041L15Rik		Stard13
Ehf	Gpc4		Fst
Olfm1	Sema4a		Cpne8
Dlgap4	E2f7		Pigb
A230107N01Rik	Cdc25b		Epm2A
Ctsb	Faap20		Mib2
Ablim1	0610009B22Rik		Hip1
Eif4a2	Basp1		Nav1
Dag1	Clec4a3		Yipf5
Afap1l2	Yeats4		Lonrf2
Mef2a	1700037H04Rik		Elf4
Dnajb5	Arl6ip1		Mylk4
Exph5	P2ry13		Hla-Dpb1
Smek1	Sept6		Dpt
Dio2	H2-Ab1		Colq
Rasgrf1	Clcn5		Cxcr4
Gstm1	Mfap4		Spp1
Zfp36l1	Poldip3		Dcn
9430018C23Rik	Pex11b		Marveld1
Mecom	Csf3r		Cecr1
Serinc3	Lrp1		Sytl2
Trim23	Ptpn6		Dcaf16
Tmem109	Ncf1		Dock8
Sspn	Ttll12		Tmem110
Mgat4c	A130071D04Rik		Foxp1
Chrnb1	Taok3		Gpc3
Igfbp5	Ms4a6d		Acer3
Stk32b	Dclk1		Hyal4
Pstpip1	Anxa4		Wipf1
Prss58	Slamf7		Fli1
Tmem86a	Gprc5b		Rev3L
Smyd1	Cxcl16		Hcls1
Lilrb4a///Lilr4b	Entpd7		Prmt2
Smarcal1	Tuba-rs1		Tspan4
Apcdd1	Actr10		Cfh
Hspb7	Ptgds		Hmgn1
Cp	Frmd4b		Fkbp5
Cmtr1	Atp8b4		Bnip3L
Lmo1	Slfn9		Plec
AI594671	Cyp4f16
Plpp3	Il10rb		Gpx8
Plxdc2	Gm5637///Arpc1b		Cept1
Pqlc1	Cd44
Cr1l	Npc2
Chrnd	Rcc2		Epn1
Esr1	Atp2a2		Pcif1
Sdf4	Gpr137b-ps///Gpr137b		Abca8
Gnaz	Mcm3		Rab31
Itga10	Xrcc3		Ctso
Tspan13	H2afv		Ucp2
Adarb1	Asl		Fkbp5
Arnt	Dusp8		Sema6D
Nkiras1	Rpn1		Vcan
Tmem175///0710007G10Rik	Chtf18		Islr
Apbb1ip	Gm12816///Rpl3		Map2K2
Mef2a	Tgfbi		Kiaa1161
Hexim1	Gpx1		Tnfaip2
Slc1a3	Itm2c		Pqlc3
Zbtb18	Dpm1		Vcan
Dbp	Iqgap3		Zfp91
Susd1	Ccnd1		Jam2
Igdcc4	Bub1		Rgs3
Dennd6a	Iqgap1		Tmem110
Fcgr1	Pf4		Man1C1
Crabp1	Il3ra		Slc44A1
Ncf1	Eif1ax		Sowahc
Synj2	Fam149b		Epb41L4A-As1
Ccdc141	Ctsh		Ube2D4
Tgm2	Abcg1		Ctss
2810449G22Rik	Ugcg		C1Orf105
Acsl3	Tfe3		Stag3L2///Stag3L3///Trim73
Cnr1	D10Ertd709e		Prr11
Cisd1	Pak1		Lrp11
Sgcb	Itgax		Ncoa7
Jsrp1	Ccdc80		Dcun1D2
Emcn	Cdca3		Atg4D
Igf1	Ms4a6b		Wipf3
Ctsj	Bcat1		Aif1
4930486L24Rik	Entpd7		Mdm1
Pik3ip1	Dpysl3		Irf8
Lrrc4	Plekho1		Suco
Pitpnm3	Reep3		Spon1
Slc1a3	Sirt7		Aif1
Dcaf11	Naglu		Fyn
Akt2	Psrc1		Hla-Dpa1
C1galt1c1	Igfbp4		Tmem35B///Zmym6
Caln1	Tcf19		Loc101930026
C1qtnf1	Dtl		Kif2A
AI593442	Cxcl16		Fas
Cdon	Paip2b		Pkn1
Smim14	Ngfrap1		Fabp7
Aif1l	Rhoa		Hla-Drb1
Vhl	Parva		Iqgap2
H2-Aa	Glis2		Ctss
Acer1	Senp6		Nmi
Tbr1	Higd1a		Mbnl1
Ankrd33b	Gsdmd		Tpst1
Tsc22d3	Csf2ra		Notch2Nl
Gulo	Arap1		Usp38
Cd36	Trpv2		Slc6A8
Txlnb	Prepl		B3Galnt1
Gm2769	Myo9b		Plppr4
Tmem189	Ckap4		Prrx1
Mpp4	Txn1		Loc654342///Loc645166
Enho	Dclk1		Rpl22L1
Rspo3	2900009J20Rik		Sel1L3
Inppl1	Ppp3cb		Loc101928269///Loc100506403///Runx1
Phactr2	Ccl12		Ttc8
Acap2	Sox6os		Serping1
Slc2a6	Elovl1		Timp1
Adam19	Zbtb4		Asap1
C030006K11Rik	Nrm		Zfas1
Meg3	Cdk6		Clcn5
Tmem123	Imp4		Col4A1
Pex19	Sec62		Tubb6
Synpo2l	Bola2		Pgap1
5830400J07Rik	Fxyd2		Efhc1
Prdm11	Eno1b///Eno1		Sptan1
Ypel2	Fmn1		Myo5A
Tgfb2	Il2rg		Znf329
Ptges3l	Trim28		Csf2Rb
Lpl	AA467197		Eml4
Mgst1	Hn1		Ddah2
Itgax	C1qtnf3		Ankrd10
Pde10a	D930001B02		Thy1
Cldn2	Col27a1		Rab30
Enpp1	Trim59		Sox9-As1
Tmem74	Fkbp15		Pgap1
Dbh	Olfm1		Blnk
Hmgxb3	Irf8		Fcer1A
Gm35878	Mapk3		Rfc3
Aasdhppt	Ptms		Zfas1
Cd274	St7l		Nxt2
Slc45a3	Nt5c		Trim52-As1
Txnl1	Ccna2		Egln1
4930426D05Rik	Rasgrp4		C1S
Mrgpra4	Phospho2		Tram2
Ccdc162	Arrdc1		S100A10
Rfx4	Mmp2		Ckap2
Galnt15	Nup93		Mfsd1
Ypel2	Tubb6		Perm1
Grid2	Rpn1		Fbxo40
Amotl1	Slc25a10		Atp1B3
9530020I12Rik	9530053H05Rik		Peli1
Pstpip2	Lacc1		Tmem261
Cdk7	Msr1		Add3
Atf6	Fstl1		Stambpl1
Ckb	Cul7		Fndc5
Zfp568	Gmip		Chrna10
Ctsb	l7Rn6		Alox5
Slc16a10	Tlr2		Narr///Rab34
Prps1l1	Zbp1		Pam16
C77370	Fosl1		Prps2
Fbn1	Ecm1		Ca14
Gria4	H2-DMb2///H2-DMb1		Ifi16
Arpp21	Qpctl		C3Orf14
Abca4	Epsti1		Dgkz
Mettl7a1	Ppm1m		Cybrd1
Ramp1	Fcgr3		Loc101060835///Loc100996809///Hla-Drb4///Hla-Drb3///Hla-Drb1///Hla-Dqb1
Cpeb4	Anxa4
Zdhhc24	Cdk5r1		Asb2
Ankrd10	Samd4		Samhd1
Spire1	Pnck		Zwint
Bdkrb2	Stk4		Timp2
Adam19	Rpl13a		C6Orf136
Gm9757	Arl6ip1		Slc41A1
Myh7	Asxl1		Nhsl2
Malat1	Col8a1		Slc44A1
Mrgprf	Mfap2		Il1R1
Kctd12b	Abca1		Jmjd6
Rnase1	Tmem171		Hla-Dmb
Epha7	A430046D13Rik		Hacd1
Itgb6	Fermt3		Ddah2
Epb41l5	Ints6		Rel
Lpcat2	Lst1		Pdgfrl
Cpeb4	E2f2		Cybrd1
Slc44a1	Qsox1		Add3
Dcaf5	Clpx		Ms4A7
Sim1	Sbf2		Il10Ra
Spock3	Fam149b		Bcat1
Ube3a	Utp6		Fbn1
Cyp2d22	E2f8		Galnt7
Ttll9	Tmem164		Antxr2
Tgfb2	Anp32e		Fcer1G
Dusp8	Srgap1		Cd14
9230110F15Rik	Tubb5		Mknk1
Cxcl12	Arhgap9		Znf529
4930592A05Rik	Spag5		Cdc25B
Coq8a	Fgfr4		Ca2
Slc39a2	Smarcd2		44815
Gpr158	Rpn1
Sdf4	Syk		Cdo1
Mfap5	Fus		Dab2
Akirin1	Bri3bp		Glipr2
Exoc6///Sh3glb1	Fhit		Cnksr2
Slc35f5	Mgp		Armcx4
Fam131b	Dtwd2		Fxn
4921525O09Rik	Limk1		Arpp21
Letm2	Gm9840///Rbx1		Ppm1J
Masp1	Tpcn2		Plce1
Tmbim1	Fbxl19		Tnfaip8
Aldh1a1	Glipr1		Vwa8
Dbx1	Rbm8a		Fyn
Tln1	Mapre1		Pgp
Pou6f2	Cdc7		Loc101930075///Pkd1
Zswim5	Atp6v0e		Trerf1
Fmn2	Il18		Arhgap30
Gm11545	Pmaip1		Srgap2C///Srgap2B///Srgap2
Slc26a7	Pycard		Linc01128
Dyx1c1	Trim37		Slc47A1
Lcorl	Ubash3b		Arhgap36
LOC102642974	Gm5593///Ccnb1		Anxa2
Ube2d3	Rfwd3		Gadd45A
Zc3h6	B4galt6		Srgap2C///Srgap2B///Srgap2
Slco1b2	Col5a1		Msr1
Inadl	Chrnb1		Fhod1
Aldh2	Sh3bp1		Rxrg
Gm7367///Ubald2	Zfp414		Stard10
Hes6	Slc43a2		44621
Atp1a2	Myo5a		Rpl37A
Bmp4	Pkib
Pisd-ps3	Mthfd2		Cys1
5830411N06Rik	Fabp5		C1Orf21
4933427G17Rik	Racgap1		Rab31
Ginm1	Ctsh		Bche
Pla2g1b	Wisp1		Phactr2
Fgd4	Colgalt1		Loc100996693///Speg
Pisd-ps1///Pisd-ps3	Atp2b3		Pnpla4
2700046A07Rik	G6pdx		Henmt1
Gm14634	Rab32		Samhd1
Dgkeos	Mxd3		Tnfsf13B
Aktip	Tmem132a		Ikzf1
Gm16055	Tmem8		Sec23B
C4bp-ps1	Mxra8		Ctsc
Cnot6l	Ppp1r14b		Plxdc2
Sept8	Ncam1		Smoc1
Slc25a29	Nck1		Loc654342///Loc645166
Nufip2	Sept9		Hoxb2
Ndst1	AI447881		Wwtr1
Brd8	D930001B02
Lhx1os	Alcam		Lcp2
Rprd2	Kcnn4		Pid1
Gramd1b	Fbl		Sulf2
Pclo	Vsir		Vcan
Gab2	Smc2		Kdelr3
Ufm1	Ninj1		Hipk1
Gnao1	Abcg1
Cox8b	Duxbl3///Duxbl2///Duxbl1		Fam102B
Rnf122	Os9		Chchd10
Fam120c	Pds5b		Ggta1P
Myot	Pyhin1		Maob
H2-Ke6	Cd5l		Usp2
Fam13c	Dna2		Lair1
Mvp	C1d		Acot8
Mrc2	Adap1		Ralgps2
Bloc1s4	Foxm1		Sfxn4
Mypn	Calml4		Linc01128
Plpp3	Ampd2		Zc3Hav1
Cpeb2	BC030867
Ube2h	Ssc5d		Csgalnact1
Eif4e2	Comp
Pdgfrb	Rnase6		Smap2
Morc1	Cthrc1		Crlf1
Pltp	Lair1		Wrn
Mmp8	Gm44504///Ubl4a		Tfrc
Ppp1r15a	Srgap2		Evi2A
Fbxo32	Krt8		Pgm2
2410021H03Rik	Hmgb2		Rnase4
Fam171a2	Mcm7		Tshz3
Pcdhb19	Cd200r4		Trappc9
Gm20767	Sln		Maml2
Atf3	Nbn		Tbx1
Ptgfr	Nfkbie		Plxnd1
Tspan13	AI314180		Fyb
Dnaic2	Dmp1		Tcfl5
Prss23	Fnbp1
Edil3	Hebp1		St3Gal3
Asic2	Trim30d		Cmtm6
Dcun1d1	Igfbp4		Tubb
9630028H03Rik	Ap2s1		Pitx1
Oxld1	Ndufs4		Mob1B
C730036E19Rik	Vim		Amigo1
4933411B09Rik	Scn2b		Anxa2
Gm16740	Pnp		Rnf217
Mmp19			Tpm2
Zfp944	Pak1		Man1C1
Prokr2	Ppp1r14b		Znf83
Srpk3	Stxbp2		Tasp1
Slc6a19	Smarce1		Clec10A
Mybpc1	Serpinb1a
Stac3	Impad1		Ptp4A1
Vldlr	Lcp2		Zc3Hav1
Tom1	Tpx2		Mapk12
Camk2a	Mpdu1		Cd47
Gm13308	Arhgdia		Ndn
Msrb2	Nup188		Anxa2
Ranbp3l	l7Rn6		Mycl
Mef2c	Slfn1		Slc1A4
Mttp	Ccnb1		Srgap1
Zeb1	Mrc2		Kpna2
Camk1g	Cd300lb		Gls
Evi5l	Prelid1		Cox5B
Tmem158	Spi1		Ahnak2
Tert	Mcm6		Clec11A
P4ha3	Skp2
Dner	Hes6		Depdc7
Car11	Kbtbd8		Tmem173
Slc6a6	Aprt		Dmrt2
Egln3	Kbtbd11		Tppp3
A930011E06Rik	Vav1		Pcdhb9///Pcdhb10
4833406M21Rik	LOC100862446///Ftl1-ps2///Ftl1		Samsn1
Timp2	Col1a2		Hspb7
Adrb2	Zeb1		Lsm14B
Angpt4	Hmga1-rs1///Hmga1		Cotl1
Vwa1	Gns		Mpzl1
Slc25a29	Hmga2
Gm10419	Trim30a		Rcc1L
4930524B15Rik	Racgap1		Kdm5B
Col5a2	Igfbp4		Rnf34
Ccdc64	Ugt1a1///Ugt1a6b///Ugt1a9///Ugt1a5///Ugt1a7c///Ugt1a10///Ugt1a6a///Ugt1a2		Sat1
Arhgap5	Adar		Slc12A7
Diras2	Rab4b		Neurl1
C1qtnf1	Kntc1		Cep85
Cyp2d22	Elovl1		Cd47
Zmynd19	Tenm4		Bnc2
Klhl13	Cdc27
Xaf1	1810041L15Rik		Fkbp8
Adamts4	Ergic2		Btn3A3
Pcbp2	Tyms-ps///Tyms		Plxdc2
Dido1	Arhgap22		Kcnmb4
Gm561	Fkbp1b		Loc100996843///Kcnj18///Kcnj12
Gm5483///2010005H15Rik	Lmnb2		Abca1
Myl12b	Ect2		Casp1
Adgrg1	Bub1b		Atp1A2
Mir5136///5730408K05Rik	Cfl1		Ttll11
Ccpg1	Slc25a24		Hhex
Arhgap28	Adam12		Nckap1L
Cdh11	Baz1a		Asb10
Mis18bp1	Cldn2
Sipa1l1	Trmt10c		Mapt
Scn7a	Kat8		Dock10
Tcp11x2	Mmp2		Dhcr24
Orai1	Cd82		Akt3
Tmem30a	Ampd2		Lgals3
Sftpa1	Phka2		Kctd12
Ankrd10	Tkt		Rnf135
Cebpd	Naip2		Tppp
Gm17776///Gm6600	S100a13		Igfbp3
Ccdc141	Crk
Psg21	Cdk4		Nab1
Ttc34	Syne3		Raph1
Arhgap26	Arhgap11a		Usp2
Pink1	Loxl3		Cd44
Ank1	Col6a1		Cyb561
Heca	Stx17		Fap
Cryzl1	Narf		Mis18Bp1
Igfbp5	Nsg1
Rbm24	Adamts12		Frmd3
Cfap221	Fen1
Erlec1	Taf3		Glyr1///Sept6
Amn1	Nfya		Evi2B
Gm19439	Trappc6a		Tnfrsf10B
Brwd1	Enah		Olfml2A
Tekt4	Rbm14		Loc101060835///Loc100996809///Hla-Drb5///Hla-Drb4///Hla-Drb1///Hla-Dqb1
Slc26a11	Tradd		Tp53Inp1
Slc12a2	Cdk4		Glce
Sell	Marcksl1		Mavs
D10Ertd761e	Il6ra		Slc2A13
Tanc2	Slc11a1		Thy1
Igfbp4	Ncaph		Twf2
Tm2d1	Caprin1		Pgrmc1
Ctsf	Fkrp		Asb11
Colec12	Hk1		Loc101060835///Hla-Dqb1
Ssbp2	Sema4a		Trpc1
Efcab12	Smad4		Unc13C
Mecp2	Cdk4		Mid1
1700010I14Rik	Sec61a1		Sox4
Bik	Tmem183a
Slc43a2	Rragd		Srek1
Zw10	Pnpla8		Trip10
Adamtsl1	Plscr3		Znf787
Add2	Aldh3b1		Kiaa0101
Lamc3	Sirpb1a
4930434J06Rik	Gm12854///S100a11-ps///S100a11		Kcne3
Mprip	Brip1os		Tle2
D9Ertd115e	Rpn1
Kcnip1	Tubb2b		Snx10
Gm15523	Casp3		Dact1
Gm4027///BB287469///Eif1a	Traf4		Rcl1
4930567K12Rik	Gm2808///Tulp4		Ifi44
Prl7a1	Dbnl		Mmd
Daam2	Rhog		Chst15
Stpg3	Hk3		Fcgr2A
Senp7	Tmem219		Lmf1
Cdc73	Taok2		Mylk4
Sh3tc1	Nelfe		Hla-Dma
Cbx3	Ube2f		Acer3
Ip6k3	Vrk1		Stmn2
Cxcl9	Srd5a1		Loc101929796///Loc100996763///Loc100996717///Notch2Nl///Notch2
Txlnb	Rpp14
Letm2	Prpsap1		Znf628
Cp	Cd180		Znf260
Tmem150cos	Timp2		Ugdh
Kidins220	Alkbh2		Col1A1
Cfhr2	Kif20a		Raph1
LOC100862437///Klra9///Klra3	Serbp1		Cdk6
Ahnak	LOC100862446///Ftl1-ps2///Ftl1		Casp6
Per1	Zbp1		Cenpu
Klhl8	Gpr137b-ps///Gpr137b		Rabgap1L
Airn	Col3a1		Ap2A1
Abca1	Chid1		Myd88
BC051019	Foxp1		Man1A1
Fez1	Csk		Atp8B4
Vapb	Mfrp///C1qtnf5		Lrig3
Kdm7a	Lama2		Loc100288911
Pygm	Smc2		Vav3
3300002P13Rik	Iqgap1		Mgat5
Gmpr2	Cit		Cep164
2510017J16Rik			Palm2
Rab20	Vim		Gpnmb
Itpkc	Col14a1		Cd53
Zfp185	Hspg2		Cptp
Rnf11	Cfp		Sp110
Irs3	H2-Aa		Casp1
BC100451	Galnt6		Pxylp1
Rfx2	Nudt5		Osgin1
Adamts5	Mcm7		Rnd3
Tmem69	Mcm7		Trim22
Gng2	Cap1		Eif4G1
Iffo1	Coro1a		Clec4A
Ablim3	Fcgr2b		C17Orf62
Slc7a4	Umad1		Trpc1
Tcta	Cetn2
4930483C01Rik	Slc16a2		Naalad2
4930451E06Rik	H2-Eb1		Clmp
Jph1	Gm5553///Ormdl2		Ddx54
Bmf	Lmbrd1		Polrmt
Rnase2b	Gar1		Rbbp8
Gm41959	Igsf8		Plscr4
Gm5617	Celf1		Ifi30///Pik3R2
Fam171a2	AU021895///Gpr137b		Hotairm1
Gng4	Tbx4		Pitx3
Bbs4	Mboat2		Prmt2
Scn7a	Gspt1		Clip1
Slc22a3	Mb21d1		Znf41
Tgtp2///Tgtp1	Ralgds		Asap1
Dusp27	Gas7		Cpvl
Gigyf2	Cndp2		Tctex1D2
Gm266	Actr3		Dclk1
Serinc3	Traf1		Rab27A
Col6a2	Fam210a		Tmem173
Cntn5	Gpr160		Abat
Ap5z1	Rmdn1		Ublcp1
Gsg1	Mettl7a2///Mettl7a1		Chmp4B
Gm10228	Akr1a1		Cxcl14
Ezh1	Tpx2		Vim
Tmem38b	Wdr1		Itgam
Mal	Cisd2		Adap2
Dclk1	Steap1		Prr5
Adamts2	Fbxw17		Gpm6B
Ccdc141	Cabin1		Il32
Calm3///Calm2///Calm1	Nagk		Plxdc1
Akap10	Nutf2-ps1///Gm9386///Nutf2-ps2///Nutf2		Linc00936
4930556A17Rik	Mogs		Loc285095
Gm20506///H2-Ob
Cyp2j5	Mcm3		Nkx3-1
C77068	Ckap4		C1Qa
Mtus1	Cc2d1b		Anln
1700013G24Rik	Tmcc1		Loxl2
4930578I06Rik	Gm32088///C130026I21Rik		Ncald
Galns	Snx8		Cd44
Adgrf5	Tmed7		Pde1A
Sdha	Epha7		Col12A1
Map3k10	Sub1		Loc643733
AA589418	Glmp		Ifit1
Atp1a2	Prr11		Fam107B
Ccdc7a	Gtse1		Arl6Ip1
Edn1	Obsl1		Sox11
Poteg	Aoah		Linc00597
Dchs1	Clptm1l		Hs2St1
1700028E10Rik	Dbn1		Snhg24
Rims2	Bola3		Hs6St2
Wdpcp	Chil1		C1Orf54
Boll	Mettl7a1		Sowahc
Mafk	Bicc1		Hint3
Cbx7
Ctsm	Plekhh1		Parva
Spag16	Ccdc88a		Rarres2
Gpm6a	Cmip		Vegfa
Ttn	Actn1		Nt5E
Trip4	Fundc2		Asph
Scrt2	Cxcl10		Loc730268///Anapc1
Tmem26	4833432E10Rik		Hint3
Rora	Rps6ka5		Svep1
Mfsd4b1	Pml		Serp1
Rbfox1	Gm8615///Gnpda1		Sytl2
Cand2	Vat1		C4B_2///C4B///C4A
Slc12a2	Tcaf1		Klhl2
Acta2	Gnai2		Znf431
Golgb1	Hmgn3		P3H1
Elmsan1	Slk		Igfbp3
Tenm4	Specc1		Tmem119
Arhgap24	Stxbp2		Parvb
Mphosph8	Polk		Ptpn3
Baz2b	Gtf2h5		St3Gal6
2810001G20Rik	Rmdn1		Adat1
5730460C07Rik	Fcgr2b		Loc101927204
Gm20199	Gnb1		Dtna
Art1	Syce2		Sbno2
Arhgef40	Tmem229b		Bid
9130001E16Rik	Trrap		Aldh1L2
Zbtb43			Bnc2
Plcd4	Eif2ak2		Bicc1
Tmem44	Slc12a9		Fkbp8
Neurl1a	Vps13d		Tmem135
Sytl4	Lmbrd1		Lfng
Usp2	AI256396		Fez2
Fst	Mmp3		Vsig4
Cbx4	Eno1		Fgfr2
Qprt	Nudt21		Runx1T1
Mycl	Tcaf1		Lipa
Bbox1	Suv39h1		Scn7A
Slc2a3	Hpcal1		Klhl34
Tgfbr3	Dcun1d4		Nbpf1
Gm31445	Mgea5		Ajuba
Mmp9	Mefv		Ptpn3
Gm12371	Capn6		Cmtm3
Lrrc51	Sla		Gpc4
Rasa2	Cdt1		Slc7A7
Oasl2	Apobec1		Cotl1
Airn	Fbl		Apobec3G
Ptger2	Rnf130		Boc
Rgmb	Ckap2l		Loc101927027
Araf	Srrt		Wasf2
Ptprk	Nradd		S100A4
Ssc5d	Cntrob		Fam117A
2610306M01Rik	Msln		Zfas1
1700025F22Rik	Ppfia4		Cd44
Zfp830	Bmp1		Fcer1G
Plb1	Fnbp1		Socs2
Rltpr	Pdxk		Tshz2
Pdgfrb	Ang		Dusp3
Tcn2	Mical1		Rcan2
Cdh13	Prelid1		Nabp1
Obsl1	Rrad		Pttg1
Enpp4	Itprip		Parva
Gm12500	Acp2		Foxp1
Tmeff2	Thy1		Tshz2
Slc46a3	H2-L///H2-D1		Calm3///Calm2///Calm1
Krtap6-3	Cd14		Kiaa0754
Rrm2b	Csf1
Arhgap5	Iqgap2		Znf521
Acer1	C1qtnf6
Eny2	Clic1		Ebf1
Defb42///2700070H01Rik	Adamts2		Mir99Ahg
Cplx2	Cds2		Lrrn4Cl
Rgs11	Fgr		Aff4
Dtna	Mir675///H19		Rhoj
Srpk3	Rgs16		Loc100288911
AW556556	Pum3		Gorab
D130062J10Rik
Sbf2	2810417H13Rik		Steap4
Ypel2	Orc3
Kcnf1	Map4k4		Sox4
E330034G19Rik	Angptl2		Pld1
Ccl3	S1pr2		Tnfsf10
Six6	Naa50
Armc9	F630007L15Rik///Gm6958///BC005512		Mgp
Dmpk	Prkcsh		Hipk1
4930404F17Rik	Lmnb1		Znf518A
Rab39	Nucb1		Srgap1
Npy5r	Lrrc17		Smad1
B3galt1	Mmp23		Sgpp1
Tmem38b	Ibtk		Plscr1
4933406F09Rik	Rcn1
Mkrn3	Rpn1		Pdgfd
Ube2f	Sptlc2		Plin4
LOC102641248///Maf	Ube2d3		Rabl6
Mxd1	Abcg3		Ammecr1
Rab3il1	Fpgs		Sbf1
Ntrk3	Nr3c2		Tgfbr3
Tbc1d24	Tnfaip8		Mafb
LOC553093	Srm		Ccr1
Clec4a2	Ccdc73		Ugcg
Prkar1b			Adcy3
4930412O13Rik	Limd2		44621
Ccr2	Nid1		Prkaa1
Pou2f3	Gm5424///Ass1		Comtd1
Stoml3	Ccdc141		Emb
Ttc23l	Ophn1
Slc15a4	Tmem50a		Slc25A23
Tpbpa	Fus
Itgae	Twistnb		Ifi44L
Mecom	Ccnd1		Cd44
Tmem116	Metrnl		Plscr1
Epb42	Creg1		Nkapl
2900056L01Rik	Ndufaf4		Hspb6
4930513O06Rik	Snrpa1		Ect2
Tec	Slfn4		Bid
Gabre	Fxyd2		Ninj2
Galnt15	Zdhhc12		Loc100996843///Kcnj18///Kcnj12
Catsper2	Tgfbi		Klhl34
Plagl2	Arhgap5		Or7E37P
A730041O05Rik	Nup50		Hipk2
Farp2	Ostf1		Mgc24103
Eda	Nudt16l1		Cklf-Cmtm1///Cklf
Gapvd1	Smc2		Akap1
Dntt	Chrng		Npl
Krt6b	Slfn8		Tbc1D8
Samm50	Efcab14		Narr///Rab34
Spred2	Arih2		Folr2
Gpr146	Ccnd3		Lyn
Kcnn3	Tmem35		Tmem14A
Scg2	Clec4b1///Clec4a2		Prkacb
2610021J01Rik	Pkn1		Vcan
Nkain2	Rnf145		Rnf128
Gfra4	Fhod3		Anpep
4930445E18Rik	Cyp51		Stmn2
Tmem17			Irak3
Enah	Emb		Znf559-Znf177///Znf177
Zfp667	Nptx1		Lima1
Cpeb3	Ifi30		Ackr1
Dmrtc1c2///Dmrtc1c1	Tfdp2		Gm2A
Nckap5	Polr1e		Nek10
Tmco5	Nampt		Gpr34
Prrc1	Piezo1		Aldh1L1
Sorl1	Pygl		Ccr3
Akap4	Spsb2		Col12A1
Mier2	Dhcr24		Fstl1
Rbm24	Osbpl3		Ptprc
Dnajc27	Rbm14		Mknk2
Amigo1	Tmem176a		Ror1
Syn2	Dnmt1		Got1
Slk	Cdc6		Fam26F
4931406E20Rik	Ptrh1		Arpc1B
Mrps14	Itga9		Map1Lc3C
Insr	Clta
Pstpip2	Ppt1
Slc35d3	Aif1l		Tmem176A
Slc16a14	Sec61a1
Fabp3	Rab22a		Arnt2
Kidins220	Gpr183		S100A16
C77370	Runx1		Ednrb
LOC102641046///H2-T-ps///H2-T23	Fam3c		Laptm5
Arhgap25	Naa25		Itgb2
Gm14057	Cnpy3		Adcy9
Pacsin3	Eid1		Frmd4A
4930505N22Rik	Golph3		Pgls
Igkv6-23///Igkv4-53///Igkv8-30///Igkj1///Igk-V28///Igkc	Tlr7		Fhl3
D130037M23Rik	Yeats2		Pltp
Cd2	H2-DMa		Ccr5
D830025C05Rik	Strn4		Mtmr9
Tmem132c	Abhd10		Timp2
Ret	Paip1		Phldb2
Gm550	Fam46a		Linc01116
Numbl	Kif23		Gja1
Narf	Rnf149		Loc105372526
Clip1	Prepl		Itm2A
Macrod2	Dmxl1		Pml
Atp1a2	Mis18a		Tubb2A
Zglp1	Sod2		Tnrc6C
4930505A04Rik	Id2		Klf5
Hivep3	Eps15l1		Lamp2
Khdc1a	Ncbp2		Slc1A4
Ccdc28a	Fam26f		Tbx1
Enpp6	Itih5		Dock11
Rbbp6	Spc24		Dusp6
Fuca2	D830039M14Rik		Sdc2
Serf1	Rttn		Rab11B
Tmem191c	Hira		Ajuba
Cys1	Lilrb4a///Lilr4b		Grk2
Mtmr7	Snx5		Tlr5
5830477G23Rik	Fgf11		Orai1
2310035C23Rik	Fxyd5
Il13ra2	Mccc1		Myoz3
Rgs16	Rmdn2		Znf286B///Znf286A
Supt20	Pgm2l1		Ccdc90B
1700112E06Rik	Trip6		Slc1A4
9430030N17Rik	Col1a2		Hoxb7
A230083N12Rik	Xpo4
4930568A13Rik			Acacb
Col22a1	Cacna1d		Prkd1
Fst	Mcm7		Rbm43
Tcaim	LOC102642487		Col6A2
Slc18a3	Psap		Rnf115
Gm11738	Rassf2		Plp2
Nmd3	Bin3		Col5A3
Qk	Rbm15b		C1Qtnf3
Krt86	5430439M09Rik		Kpna4
Bcas3	Prkcb		Lmf1
Asph	Dck		Mylk4
Aldh7a1	Dnaja2		Rimklb
Kcng1	Phf20l1		Spx
Lrtm1	Mpg		Parvb
Lztfl1	Cyb5r3		Srgn
5330409N07Rik	Tdrd3		Ddr2
9330159F19Rik	Tapbp		Rasa4B///Rasa4Cp///Rasa4
Vamp1	Cyp4f37///Cyp4f16		Acsl4
Wdtc1	Trim28		Notch2
Tnni2	Blzf1		Ass1
Tlk2	Pold1		Ddx60L
St7l	Cgnl1		Rgs10
Edil3	Ddx58		Supt20H
Mettl23	Cdk9		Lztfl1
Bhlha15	Tagln2		Mir7110///Pdia5
5330411J11Rik	Yae1d1		Itgbl1
4930512B01Rik	Cmtm7		Basp1
A930005H10Rik	Cd109		Wasf1
Birc7	Ppan		Ccdc69
Rmi1	Gm2904///Esd		Repin1
Ccdc69	Hira		Mafb
Dpyd	4933427D14Rik		Myl4
Epas1	Tox4		St6Galnac2
Prom1	Cdh2		Hmgcll1
Tmem100	Trim14		Runx1-It1
Gm11827	Ang		Hs6St2
Anks1b	Fxyd2		Araf
Ddo	Pla2g15		Arg2
Fmod	Samhd1		Traf5
Cadm3	Chaf1b		Snord114-3
Sema6d	Lmbr1		Gas2
Atp9a	Mettl7a2
Hormad1	Crbn		C5Orf24
Dym	Alox5		Snx18
Tmem53	Mical1		Gas2L3
Megf9	Dennd1b		Ppp1R1C
AU041133	Atp13a1		Gpc4
Akap9	Col6a3		Phlda1
Sh3bp5	Ehmt2		Ccng2
Catsper3	LOC102635502		Piezo1
Kansl2	Spcs2		Rbm3
Ifit1bl2	Pygo2		Sgms2
Pvalb	Manf		Clstn2
Gm17455	Tmem41b		Kdsr
B230307C23Rik	Usp11		Pbx2
Lmbr1	Pdcd11		Ttc9
Pid1	Asf1a		Plin5
Arhgap17			Znf608
4931407E12Rik	Stk4		Hint3
Oprm1	Itga5		C3Ar1
0610012G03Rik	Fbxo3		Sertad4
Ano3	Parp11		Hsf1
Tcea2	Scn5a		Nos1
Drd3	9430016H08Rik
BB031773	Scarf2		Dennd2C
Adam15	H2-K1		Znf711
Omd	Mustn1		Plekhb1
Bach2	Fam220a		Mapt
Vmn2r103///Vmn2r97///Vmn2r96///Vmn2r98
Map3k7cl	Atp6v1a		Psmb9
Thra	B3galt1		Znf559
Chrd	Ctsa		Aldh2
1700018B24Rik	Thrsp		Ppib
Ndn	Ankrd1		Mylip
Sema3e	Prr13		Scube2
Gm5124	Higd1a		Fbxo32
Efl1	Hmga2		Cpxm1
Foxp2	Arf6		Fn1
Plod1	Rmdn1		Zmym6
Sox1	Prmt2		Lyz
Rnf148	Cep19		Ttn
Pip5kl1	Cep192		F2R
Kank1	Cmc2		Rcbtb2
Adora3	Anln		Akr1B10
Uchl5			Glipr1
Thsd1	Mmp14		Pnpo
Prss44	Fam114a1		Cuedc1
Ccbe1	Prkra		Dtl
Fbxw24	Pnp2///Pnp		Trappc9
Tpbg	Cfl1		Adamts9
2810403D21Rik	Pa2g4		Ebf2
Gm16364	Hmgb2		Pde1A
Socs2	Tmem176a		Plekha7
Dscaml1	Erlin2		Dkfzp779M0652
Acad10	Nfx1		Rps10
Bach1	2900009J20Rik
Nkd2	Sfrp1		Lpxn
5430405H02Rik			Col12A1
Copg2os2	Mzt1		Mal
Zfand6	Apba1		Tmem120A
Ikbkb	Alg8		Flvcr1
Gas7	Bhlhb9		Hdgfrp3
Kif9	Rbm43
Flnc	Ppt1		Ubtf
Galnt6	Nlgn2		Asb2
Gm8465///Ppcs	Nol7		Map9
Adam1a///Mapkapk5	H2-Ab1		Glipr1
Col27a1	Col18a1		Nr1D1///Thra
Frzb	Acad11		Bnc2
4930556L07Rik	Mex3a		Clec7A
Tcn2	1810014B01Rik		Dtna
Nrep	Sf3b3		Adam22
AI661384	AW551984		Slc9A3R2
Col8a2	Rinl		Hrh1
A930003A15Rik	Comtd1		Ralgps2
Abhd15	Igip///Pura		Pde5A
Lrrtm1	Ccr2		Dpp4
Tsr2	Naga		Kdelr3
4930539J05Rik	Atp6v1b2		P2Rx4
Krtap9-3	Fgd2		Gdap1
Adra1a	2900019E01Rik		Ikbkb
Hist2h2aa2	Pdcd6ip		Mdk
Kras	Rad51ap1		Loc642852
Ktn1	Tenm4		Alcam
P2rx4			Tra2A
Recql	Gpr161		Slc29A2
Ifi47	Zdbf2
Trak1	Grb10		Rps11
Tspan33	Il13ra1		Fnbp1
4930415F15Rik	Capn15		Vamp8
Dkk1	Cenpa		Slc6A8
Hist3h2bb-ps///Hist3h2ba	Ifi204		Cadm2
Atp9a	March1		Ramp3
Tspan32	Jade1		Gbp1
Cdk12	Lxn		Rab8B
Nphs2	Mrpl1		Syk
Dcun1d3	Dip2c		Ptprd
D830036C21Rik	Cmss1		Glipr2
Als2cr11	Ccl7		Gimap7
2010111I01Rik	Suv420h1		Sirpa
Ahnak	Ero1l		Atp10D
Sox5	Akr1a1		Prepl
St3gal3	Fam171b		Ehd4
Fam26d	Arfgap3		Sulf1
Brwd3	Jak2		Plin5
Hs3st3b1	Mettl23		Rbp7
Nsg2	Vcam1		Dleu2
Cplx3	Adamts2		Agtr1
Acad11	Pigp		Prdm1
Il17re	Dock8		Hnrnpd
Lhx4	Icam1		Gemin2
Irf3	Adcy7		Cd44
Lurap1l	Phykpl		Medag
Polr3f	Ap3m2		Znf268
Dgkg	Bcl7c		Ptprc
A230001M10Rik	Cmklr1		Samd9
9530034A14Rik	Smim7		Nes
Calca	Prps1l3		Vstm4
D730001G18Rik			Herc5
Atxn2	Chil4///Chil3		Slc6A10Pb///Slc6A10P///Slc6A8
2610020C07Rik	Dscc1		Lama2
Grtp1	0610012G03Rik		Wdfy2
Ifitm10	Spats2l		Adamts12
6430711C07Rik	Zbtb42
Asb14	Eef1a1		Arhgap35
Plac8	Hnrnpab		Krt31
Nkapl	Rbfox2		Fbn1
Pcsk1n	Gnpnat1		Fez2
Zfp2	Ncapg2		Hipk2
D630039A03Rik	Clcf1		Qki
Mapk8	Nsmf		Pds5B
2610011E03Rik	Thbs2		Vegfa
Col20a1	Emc8		Khdrbs3
2310061A09Rik	Prrg3		F13A1
C1qtnf4	Arhgap39		Efemp1
Pde1c	Pdlim4		Nrp2
Paip1	Brca1		Hgf
Mast2	Akna		Pvalb
Cfh	Ppp1r2		Smad3
2010315B03Rik	Pias2		Iffo1
Pnrc1	Scpep1		Stab1
Socs6	Man2a1		Lgr5
Pcmtd2	Sestd1		Hmcn1
Dnajc28	Stx11		Apbb1Ip
Opn3	Prim1		Hyal1
6530406A20Rik	Col15a1		Cyp7B1
Clcnka	Slc16a10		Capg
4930505M18Rik	Kdm7a		Fbn1
Smchd1	Rgs12		Lpar1
Chrna3	Tsc22d2		Sod2
Vpreb1	A130040M12Rik		Cpd
Mgat4a	Tap1
S100g	Ddb2		Bnc2
Chil4///Chil3	Gm4354		Carhsp1
Lgi3	Rab7b		Emilin2
2310034O05Rik	LOC100861978///Ccl27b///Gm2506///Gm13306///Ccl27a
Spon1	Gm5593///Ccnb1		Ctsc
Krtap8-1	H2-D1		C5Orf56
Atxn7l3b	Ppm1h		Elovl5
Gm10199	Chdh		Znf503
B230359F08Rik	Arhgef1		Rab31
Cgrrf1	1700025G04Rik		Loc101060835///Hla-Dqb1
Narf	Lmna		Nav3
E130308A19Rik	Pde4a		C1Qb
Abcg1	Tssc4		Ppif
Mark4	Zmynd19		Dse
Hapln3	Gca		Slc16A2
Myo3b	Mast3		Loc100996809///Hla-Drb4///Hla-Drb1
Padi1	Scn2b		Sox8
2700057C20Rik	Scara3		Loc727820
Ins2	Lgals3bp		Hdgfrp3
1700128F08Rik	Frmd4b		Ncf4
Mesdc2	Pdk3		Mir21///Vmp1
Fam110b	Prkar1a		Pcdh17
H2-Q2	Col1a1		Znf853
E330021D16Rik	Rnf146		Prickle1
Sft2d3	Ddc
9830166K06Rik	Tfam		Fam13A-As1
Dcstamp	Apobr
Cyr61	Nqo2		Rassf4
Zfp30	Krt80		Eln
Slc8a1			Rps6Ka6
Zc3h7a	Rgs19		Itih5
Med12l	Ttll4		Kdelc1
Snupn	Milr1		Cd1C
Pigq	Dab2		Fbrs
C230004F18Rik	Sim2		Vwa5A
Miox	1810014B01Rik
Mccc1	Hvcn1		Slc6A8
Gm19648	Folr2		Inpp5J
Agr2	Sgol1		Slco2B1
Col4a3	Adcy3		Ptn
Plcb4	Ppfia4		Klf15
6030439D06Rik	Txlng		Id2
Ap3b2	Tlcd2		Gpd1L
Pgm5	Celf4		Odf2L
Eno2	Colec12		Slc40A1
Glrb	Rab34		Tyms
Scara3	Thbs2		Ehd4
Dmd	Lrrc8d		Epsti1
C1ra	Bola3
Mylk	Exo1
Ank2	Anapc15		Mid1Ip1
Cav3	Snx7		Cntn1
8030456M14Rik	Crtap
Tgm2	Narf		Slfn11
Wnt11	Incenp		Fyn
Bicc1	L2hgdh		Ncam1
Vmn2r29	Akr1c12///Akr1c13		St8Sia4
Tmub1	Phgdh		Loc101929726
Prl8a8			Fn1
Myl7	Set		C10Orf10
9530085L11Rik	Snx6		Obscn
Iqch	C2cd2		Ptk2
AI426330	Depdc1b		Il17B
Fat4	G3bp1		Irf7
Tpm3	Sft2d1		Nap1L3
Pcdh10	Ccrl2
6430628N08Rik	1110012L19Rik		Jph2
D7Wsu130e	Nars2		Tmem161B-As1
Polh	Serf1		Psat1
Atg9b	Ado		Negr1
Aadac	Chek1		Inpp4B
Zdhhc20	2310043L19Rik		Il12Rb2
2900093K20Rik	Gng2		Znf117
4932416H05Rik	Pank2		Hmga1
2810013P06Rik	Dlg1		Rps24
Rdh9	Ric8a
A930005H10Rik	Gm21451///Loxl2		Thsd7A
Mettl7a1	Mcm2		Loc283737
Tnik	Rabep2		Fzd1
Gng8	Qk		Atp8B1
Zp3	Spaca9		Lyn
Cers3	Il4ra		Fn1
Plxnc1	Ptpro		Prickle2
Clic5	Enc1
Csdc2	Gtdc1		Hspa2
Gmfb	Llgl1		Kcnq4
Fgf1	Tmem8		Siglec1
A130071D04Rik	2700094K13Rik		Fbxl13
Slc35a5	Dtx4		Serpini1
Kcng2	Oat		Akap12
Pdgfd	Ptger2		Apoc1
Eci3	Pik3r5		Raph1
Ryr3	Ptbp3
Il6ra	Gab2		Plxdc2
Fam132a	Ddx11		Enpp5
Ccdc63	Krt8		Clcn5
Mrps11	Mad2l1		C6Orf106
Gm38434			Znf358
Gcnt1	Crip1		Mettl21B
AI451250	Atp5s		Etnk1
Sema6a	Zrsr1		Bgn
Gpc6	Igfbp4		Csta
Adprhl1	Abcc5		Nectin3
D13Ertd476e	Minos1
Taok2	Rtn4		C1Qtnf2
Tbx4	Asb13		Soat1
Cfap43	Dnm1		Myl4
Gaa	Mrpl3		Fbln5
Nfam1	Bsn		Lacc1
Gm12689	BC023829		Jazf1
Pot1a	Stom		Lsp1
Treml4	Cerk		Fpr3
2210011C24Rik	Clec4d		Cdk6
5430414B12Rik	Osbpl3		Meg3
Hs3st2	Mtrr
Tsacc	2410006H16Rik		Thbs1
Ncmap	Lyl1		Loc103091866///Linc00623///Linc01138///Linc00869
Trhr2	Plxnd1		Loc100509457///Hla-Dqa2///Hla-Dqa1
4933406C10Rik	Ap2b1		Mypop
Rnf220	Stk17b		Rpl27A
Trip12	Ccbe1		Gfra1
Dnmt3a			Rnase4
AU043392	Vav1		Col21A1
Adhfe1	Oasl2		Tgfbi
2900064F13Rik	Pik3cd		Wnk2
Pantr1	Gm4887///Twf1		Gmfg
2310001H17Rik	Ube2v2		Phtf2
AU021877	Sgol2a		Pxdn
Tmed11	Mbp		Osgin2
Ndufa10	Galk2		Rac2
Dnajc6	Arpc4		Ntn4
Adck2	LOC100861978///Ccl27b///Gm2506///Gm13306///Ccl27a
Cldn3	Cchcr1		Cited4
Cd44	Rap1b		Arsd
Asrgl1	Ptgr1		Hoxa13
Rab3il1	Gm10224///Gm4581///Rpl15		Atp2B2
Ophn1	Klhl7		Prickle3
Tecrl	Ppp1r21		Minos1-Nbl1///Nbl1
A530020G20Rik	Ncaph		Dmd
Best2	Arhgdig		Fabp7
Xlr5b///Xlr5a///Xlr5c	Oas3		Abcc1
4930470H14Rik	Cmtm3		Mylk3
Bcl2	Plekhg3		Trak1
Ccdc39	Smarcb1		Nectin3
Adap2	Hsd3b7		Tet1
Fam19a3	Cttn		Ugcg
Pdk2	Abhd12		Alcam
A330043J11Rik	Pter		Dlgap1-As1
4930564B12Rik	Gm9895		Avpr1A
Dclk1	Strbp		C16Orf54
D4Ertd571e	Serp1		Nedd4
Gm16055	Nek2		Slc25A37
Cmtm5	Gm6377		Slc43A3
Pax7	Hmgn3		Kank2
Phf12	Nap1l1		C11Orf80
Lrrc69	Cd48		Tom1
Amigo1	Grb2		Tmtc2
St8sia6	Baiap2		Ablim2
Slc44a3	Srd5a3		Fgfr1
Fam167a	Sh3bp2		Enpp5
9030624J02Rik	Fam109b		Hacd2
Erbb2ip	Armc7		Linc00094
Abca1	Akt2		Ell3
Eml5	Islr		Fgf2
Pde7b	Ctsc		Efemp1
Dtx3	Huwe1		Adcy2
E230029C05Rik	Trip13		Dnm2
Krt7	2610044O15Rik8		Glipr1
Nwd2	Poldip3		Pkp2
Pcdh7	Leprotl1
Plekha1	Bola2		C2Orf68
Camk2a	Brcc3		Kif21A
Csmd1	Slc41a3		Ncam1
Papolb	Ezh2		Mtmr3
6330407A03Rik	Satb1		Tmem108
D7Ertd316e	Rab3d		Phtf2
Ckmt1	Pank4		Fcgr2B
Smyd1			Tmem108
Npy6r	Itga1		Caprin2
BC031361	Megf10		Bhlhe41
Lpcat2	Gm11787///Lyn
Kansl1l	Pcgf2		Linc00899
Cd55	Tmem41b		Parva
Mef2c	Ep400		Cep192
8430408G22Rik	Ric8a
Lrp8os1	C330018D20Rik
Nup210	Nhlrc2		Meg3
Gfi1b	Arpc5		Msc-As1
9530003O04Rik	Tbl2
Abi3bp	Sall2		Rab27A
Zfp418	Nudt6		Mbp
Fgfr4	Rbm14		Loc101928195///Loc100996643///Mthfd1L
Arhgap28	Gm2a		Cmpk2
Slc25a41	Serpinf1
B3gat1	Slc3a2		Cep126
Aspn	Lhfpl2		Sqstm1
Grb14	Tmem70		Ntrk2
Jakmip1	Fads1		Slc16A4
Nrsn2	Morc4		Ly86
Itgb1	Duxbl3///Duxbl2///Duxbl1		Spats2L
Limch1	S100a10		Trim38
Atl1	Fam210a		Sap30L
Med1	Srpx2		Tnfsf10
Fibin	Pcmtd1		Ndufv3
Ccr9	Gnl1		Dubr
Tmem204	Actb		Cblb
Il31ra	Acsl5		Tlr7
Tmod2	Slc41a3		Rab11Fip3
Asph	Cmc1		Calml4
Itga9	Agpat4		Itm2A
A230059L01Rik	Atpif1		Gdnf
1700047I17Rik2///Fam177a	Gpr183		Cd52
4930542C16Rik	Clec4a2		Slc2A4
Slc35c2	Csf2rb2///Csf2rb		Rnf213
Sprn	1110038B12Rik		Strn4
5730408A14Rik	BC147527		Acot11
Slc16a9	BC026585
9130015G15Rik	6530406A20Rik		Loc283075
Spsb1	Cpsf4		Akap12
D330022H12Rik	Ebpl		Abca1
Atrip	Nfkbie		Loc642852
Asah2	Atp6v0d2		Lrp1
1700034J04Rik	Styx		Osmr
Inhbe	Plxnc1
Mllt11			St3Gal6
Vcan	Ccr1		Maged2
Il20ra	9530051E23Rik		Fn1
Gja3	Smc4		C10Orf128
Zg16	Mkrn1		Dpp9
Car5b	1600010M07Rik		Ankrd23///Ankrd39
Mark1	Fam134a
Sgk3	Rps25		Aqp3
Rbfox1	Fam171b		Coq8A
Olfr288	Coro1b		Ifi44
Dscam	Mkrn2		Plau
Gm4070///Gvin1	AI607873		Dnajc12
Nabp1	Serpina3n		Tbc1D8B
Large	Mapk9		Mgp
Slc4a8	Vim		Epha3
Adamts16	Hist1h2bg///Hist1h2be///Hist1h2bc		Slc27A3
Adcyap1	Gns
Cdk2ap2	Cd44		Id2B///Id2
4930552N02Rik	Scarf2		Mamld1
Epha3	Mrc1		C1Qc
Ptrf	Dse		Loc101929592
5430437J10Rik	Mtmr4		Linc00312
9530018H14Rik	Pcnx
Stk38	Ppargc1a		Mapkapk3
8030423J24Rik	Ifi27l2a		Znf579
Pxylp1	Ncoa3		Pgbd5
Khdc1b	1500011B03Rik		Ppib
Klk1b5	Map4k4		Rtn1
Hoxd3os1	Sri		Lss
Polr1a	Nusap1		Pfkfb2
Slc13a5	Kctd20		Loc101243545///Snord4A
Dct	Sec61a2		Sar1B
Mmrn1	Mynn		Tubb2B
Rgn	Plekho2		Mid1
Lgr5	Copz1		S100A1
Snord7///AI450353	Qser1		Loc727820
Rell2	Tspan14		Bhlhe41
4930515I15	Rhoc		Arl4A
Pou3f4	Asnsd1		Tnfsf12-Tnfsf13///Tnfsf13
B230114P17Rik	Cd40
Mcpt-ps1	Echdc1		Rspo3
Ttll7	Bcl3		Slc22A23
Tmem209	Col5a2		Ccdc71L
Cfap52	Seh1l		Rpl3L
Prlr	Pex11b		Dkk3
Gprc5c	Ccnh
Elf1	Tnik		Adh1B
Psg-ps1	Chd3
Tff3	4930453N24Rik		Kcnma1
Ttpal	Kif13b		Dapk1-It1
Atp1a3	Tfec		Ube2Ql1
Tet1	Il7r		Foxp1
F2	8430426J06Rik		Bace2
Gm12784	Bub3		Ncf4
Lrrc4c	Plek		Nos1
Clip4	Mthfd2		Btn3A2
2310007B03Rik	C1rb///C1ra
4930529F21Rik	Sfxn1		Layn
4930551A22Rik	LOC102642487		Mfap4
Padi3	Tspyl3		Emp1
Ctsc	1600014C10Rik		Mamdc2
Pax1	Acad11		Sqle
AI846148	Tcf25		Galnt10
Cyp4v3	Nisch		Prps2
Hmha1	Slc7a7		Bbof1
AA407331	Aaed1		Gpc6
Dclk1	Tnpo1		Chodl
Rfx2	Atp1b4		Znf385B
Ifng	Blvrb		Ppif
Tspan33	Nrcam		Alkbh5
Gjb1	Bola2
Kbtbd12	Plaur
Ccr9	Zscan12		Insr
Toporsl	Rnf26		S100A10
Pramef12	Psap		Mad2L1
Lman1	Cbx5		Loc102724250///Loc101930059///Nbpf15///Nbpf11///Nbpf1
Zfp965///Gm14440///Zfp967///Zfp966///Zfp971///Zfp973///Gm14288	Metap2		Nphp3
Ccdc28b	Tmem42		Cadm2
Cemip	Irf5		Rbm47
Synm	Prkcd		Plau
Epb41l5	Qser1		Thsd7A
Fgf13	Apaf1		Trim38
Hykk	Tmem41b		Cdc42Ep5
Dclk2	Cd200r1		Znf556
Farsa	Actb		Rorc
Itih5	Ccdc47		Grem1
Atp1a2	Mgat5		Plac9
Slfn9	Tmed3		Card16
9530003J23Rik			Prc1
Ppm1a	Kbtbd4		Slc29A1
4732460I02Rik	Ing3		Snai3
Fbln7	Hcst		Gzma
Cdc73	Hivep2
Inpp4b	Tead2		Errfi1
Chil1	Rpl18		Ncf2
Tox2	Tes		C1S
Ldhb	Rap2b		Cxcl14
Kctd7	Plac8		Ins-Igf2///Igf2
1110050P16Rik	Gba		Tuft1
6330531I01Rik	Sema4d		Procr
Atxn7l1	Ergic1		Adamts5
Mapk8	Cd276		Faf1
Slc1a3	Dhx58		Rbp1
Mme	Zyx		Phka1
Exoc3l	Ccl3		Cebpzos
Umad1	Ndufaf6		Rasa4B///Rasa4Cp///Rasa4
Stam2	Runx3		Vegfa
Pdzk1	Brd8		Wdr19
Art3	Pdzrn3		Spin1
Tha1	Cdca8		Mx2
Hif3a	Nnmt
Slc5a9	Yrdc
Fcrls	Zwint
Ntf3	Bmpr1a		Kynu
Runx1t1	Mars2		Sema6A
Hnmt	Tmem229b		Fbln1
C80865	Pltp		Trim14
Selenbp1	Ccl5		Plce1
Fem1a	Hist1h3f		L1Cam
Ppip5k1	Eri2		Plaur
Cmc1	AU020206		Cd99P1
Ttbk1	Sbno2		Cd209
2410124H12Rik	Loxl1		Patj
Snx32	Pamr1
Trdn	Sorl1		Lcp1
Itgb6	F630007L15Rik///Gm6958///BC005512		Fxyd5
Gcnt2	Ada		Sulf2
Phf11d	Fbxo5		Mr1
Reep1	Oas2		Fbln1
Batf3	Chpt1		Myf5
Drd2	Cenpn		Hck
Col11a1	Chd4		Cep126
Cfap61			Ahi1
Frmd4b	Gm6682///Tuba1c		Oplah
Apoe			Rnf34
Srr	Snx1		Lrrn3
4933427G17Rik	Ddah2		Nipal2
Acvr1c	Lyrm9		Nbpf20
Triqk	C1ra		Polr1E
Spsb1	Rab43
Pten	Slc25a4		Fbln1
Klk1b9///Klk1b22	Prim2		Myl4
Cbfa2t3			Stox2
Fbll1			Znf672
Hc	Slc41a3
Telo2	Plcl1		Ccdc8
4930435N07Rik	Npcd///Nptxr		Fgf11
Rhbdl2	Lrrfip1		Elavl2
Fkbp11	Ripk1		Slc25A30
Mycbpap	Nipsnap3b		Loc102725271///Ntm
2310035C23Rik	Cttn		Sfrp4
Dmd	Atic		Gnal
9130011E15Rik	Lztfl1		Mtmr3
2700057C20Rik	Tnnc1		Mir6883///Per1
Pou5f1	Pxylp1		Tshz2
Trim30a	Txlna		Cd24
Lingo2	Wdyhv1		Cd74
Commd2	Drp2		Kit
Scmh1	Sypl		Gna14
Dgkb	Vapb		Ldhd
A830021M18Rik	Hibch
D11Ertd729e	Pcolce		Fabp4
Map2	Zfand5		Fhod3
9130024F11Rik	Eri2		Slc37A4
Ppp1r2-ps7	Bbip1		Zxdc
Usmg2	Tbc1d19		Malat1
Zc2hc1c	Pik3cg		Prky///Prkx
Klhl29	Arpp21		Loc100506476
Reg1	Slc2a6		Ang
Tbp	Slc25a12		Slc44A1
Sgcg	Rpl5///Rpl5-ps2		Cadm2
Mpp7	Gphn		Cxcr4
Ssx2ip	Adi1
Nfkbie	Srr		Sox11
Rbm46	Pdpr		Osgin2
Pcgf2	Nadk		Fyb
Fam43a	H2afx		Ggh
March1	Gm5963///Rps21		Baiap2L1
Pthlh	Lzic		St8Sia4
Gphn	Rnasel		Gas7
9530047P18Rik	A130001G05Rik		Rbms3
Prox1	Zyg11b		Ptprf
Raph1	Lrrc39		Gbp2
March2	Ltc4s
Pigs	Clec4n		Myo1F
Tctn3	Gli3		Kiaa1217
Cabp4	Cyfip1
4930448E06Rik	Ppm1a		Ciart
Slc6a2	Cnih4		Ypel1
Sntb1	Dcp2		Loc100134445
Myt1l	Cpne2		Xrcc4
AW107722	Dph3		Sox9-As1
Wnt7b	Actn1		Ptn
Tmem229b	Plk4		Nt5E
Vmn1r54	Chodl		Zbtb16
5033417F24Rik	Mettl11b		Tnfrsf21
Gck	Adgra2		Ache
Srsf12	Cxcr4		Pxdn
Suco	Ywhab		Fas
Sod3	H2-DMb2		Atp2B2
[truncated: 624 more rows]
