# Supplementary material for: FNDC1 is a myokine that promotes myogenesis and muscle regeneration
Source: EMBO J. 2024 Nov 20;44(1):30–53. doi: 10.1038/s44318-024-00285-0 (PMC11695938; doi:10.1038/s44318-024-00285-0)
Supplement: Supplementary file 4 — Source data Fig. 1 [file 44318_2024_285_MOESM4_ESM.zip › Fig 1/Fig 1B/Fig.1B.xlsx]

## Sheet: Sheet1
Fig 1B
	Differentiation of primary myoblasts
	0d					3d
Myh3	0.841501	1.1694	0.922902	0.997386	1.06881	13.3593	12.4954	15.6164	15.8201	13.0147
Fndc1	0.807468	1.11706	0.998897	0.959508	1.11706	8.87199	7.44745	7.11659	7.05207	8.65622
Gng2	0.954085	0.878881	1.0185	1.16164	0.986897	3.33076	3.12266	2.45166	2.38494	2.2407
Pltp	1.03338	1.01292	0.951815	1.11784	0.884043	2.05624	2.20236	2.32803	2.50162	2.60771
Ctsc	0.865197	1.07702	1.461	0.57028	1.0265	1.94438	2.47665	1.64024	1.60222	1.53704
Rgs2	0.702929	1.12552	1.06276	1	1.10879	0.712552	0.876151	0.8841	0.615063	0.824268
