# Supplementary material for: FNDC1 is a myokine that promotes myogenesis and muscle regeneration
Source: EMBO J. 2024 Nov 20;44(1):30–53. doi: 10.1038/s44318-024-00285-0 (PMC11695938; doi:10.1038/s44318-024-00285-0)
Supplement: Supplementary file 4 — Source data Fig. 1 [file 44318_2024_285_MOESM4_ESM.zip › Fig 1/Fig 1C/Fig.1C.xlsx]

## Sheet: Sheet1
Fig 1C
	Differentiation of C2C12 cells
	0d			2d			4d			6d
Myh3	1.10673	0.957626	0.935643	5.08748	6.17894	5.2254	15.4279	17.7102	15.7721	20.2165	21.8826	20.5103
Fndc1	1.00623	1.1195	0.874267	5.72947	6.68072	5.71298	5.92742	6.94465	6.99413	7.92888	6.94465	7.91239
Gng2	1.15683	1.04285	0.800325	1.18852	1.13646	1.26112	1.80194	1.95716	1.95716	2.32822	2.32822	2.49798
Pltp	0.916212	0.984929	1.09886	1.04876	1.04382	1.13393	1.98131	1.99276	2.02712	2.09927	2.27793	2.46805
Ctsc	0.662197	0.962837	1.37497	0.548424	1.89551	2.13083	5.34982	4.74398	5.02122	5.26259	5.13013	4.99831
Rgs2	1.0053	0.979526	1.01517	0.541316	0.515539	0.412432	1.0053	0.541316	0.77331	0.766233	0.721756	0.745918
