# Supplementary material for: FNDC1 is a myokine that promotes myogenesis and muscle regeneration
Source: EMBO J. 2024 Nov 20;44(1):30–53. doi: 10.1038/s44318-024-00285-0 (PMC11695938; doi:10.1038/s44318-024-00285-0)
Supplement: Supplementary file 4 — Source data Fig. 1 [file 44318_2024_285_MOESM4_ESM.zip › Fig 1/Fig 1F/Fig.1F.xlsx]

## Sheet: Sheet1
Fig 1F
	0						3						5						14
Fndc1	0.829611	1.55306	0.763141	0.832272	1.06938	0.952542	7.68546	13.9328	17.7498	11.573	17.1244	15.2163	22.4247	23.2993	18.0496	22.4664	20.0017	20.727	5.37969	4.17212	4.15856	3.69732	4.66997	6.30012
Myog	0.744424	1.18129	1.13473	0.706446	1.00417	1.22893	28.7871	26.5919	28.6855	23.9515	27.334	27.9769	35.8345	35.1885	36.9033	30.6971	32.8164	28.9417	3.80513	4.63918	3.02914	4.98785	3.77072	3.92806
