# Supplementary material for: FNDC1 is a myokine that promotes myogenesis and muscle regeneration
Source: EMBO J. 2024 Nov 20;44(1):30–53. doi: 10.1038/s44318-024-00285-0 (PMC11695938; doi:10.1038/s44318-024-00285-0)
Supplement: Supplementary file 4 — Source data Fig. 1 [file 44318_2024_285_MOESM4_ESM.zip › Fig 1/Fig 1H/Fig.1H.xlsx]

## Sheet: Sheet1
Fig 1H
	WT						mdx
Fndc1	1.0583	0.9862	1.125	0.9853	0.9982	0.8956	10.2581	11.398	10.358	11.256	9.265	8.3659
Myog	0.795756	1.00265	1.25199	1.35809	0.557029	1.03448	31.4111	34.0743	27.7772	29.8939	31.1034	26.1857
