# Supplementary material for: FNDC1 is a myokine that promotes myogenesis and muscle regeneration
Source: EMBO J. 2024 Nov 20;44(1):30–53. doi: 10.1038/s44318-024-00285-0 (PMC11695938; doi:10.1038/s44318-024-00285-0)
Supplement: Supplementary file 5 — Source data Fig. 2 [file 44318_2024_285_MOESM5_ESM.zip]

Archive with 33 entries (20 files):
- Fig 2/
- Fig 2/Fig 2A/
- Fig 2/Fig 2A/2-A-siControl.tif
- Fig 2/Fig 2A/2-A-siFndc1.tif
- Fig 2/Fig 2B/
- Fig 2/Fig 2B/Fig.2B.xlsx
- Fig 2/Fig 2C/
- Fig 2/Fig 2C/Fig. 2C.xlsx
- Fig 2/Fig 2D/
- Fig 2/Fig 2D/Fig. 2D.xlsx
- Fig 2/Fig 2E/
- Fig 2/Fig 2E/Fig. 2E.xlsx
- Fig 2/Fig 2F/
- Fig 2/Fig 2F/2-F-FNDC1 (2).tif
- Fig 2/Fig 2F/2-F-MYHC.tif
- Fig 2/Fig 2F/2-F-MYOG.tif
- Fig 2/Fig 2F/2-F-TUBULIN (2).tif
- Fig 2/Fig 2G/
- Fig 2/Fig 2G/2-G-Control .tif
- Fig 2/Fig 2G/2-G-Fndc1-OE .tif
- Fig 2/Fig 2H/
- Fig 2/Fig 2H/Fig. 2H.xlsx
- Fig 2/Fig 2I/
- Fig 2/Fig 2I/Fig2I.xlsx
- Fig 2/Fig 2J/
- Fig 2/Fig 2J/Fig2J.xlsx
- Fig 2/Fig 2K/
- Fig 2/Fig 2K/Fig2K.xlsx
- Fig 2/Fig 2L/
- Fig 2/Fig 2L/2-L-FNDC1.tif
- Fig 2/Fig 2L/2-L-MYHC.tif
- Fig 2/Fig 2L/2-L-MYOG.tif
- Fig 2/Fig 2L/2-L-TUBULIN.tif
