# Supplementary material for: FNDC1 is a myokine that promotes myogenesis and muscle regeneration
Source: EMBO J. 2024 Nov 20;44(1):30–53. doi: 10.1038/s44318-024-00285-0 (PMC11695938; doi:10.1038/s44318-024-00285-0)
Supplement: Supplementary file 5 — Source data Fig. 2 [file 44318_2024_285_MOESM5_ESM.zip › Fig 2/Fig 2B/Fig.2B.xlsx]

## Sheet: Sheet1
Fig 2B
si-Control	si-Fndc1
45.36	25.98
47.69	26.14
50.36	24.68
52.18	26.14
50.91	26.34
56.82	25.18
