# Supplementary material for: FNDC1 is a myokine that promotes myogenesis and muscle regeneration
Source: EMBO J. 2024 Nov 20;44(1):30–53. doi: 10.1038/s44318-024-00285-0 (PMC11695938; doi:10.1038/s44318-024-00285-0)
Supplement: Supplementary file 5 — Source data Fig. 2 [file 44318_2024_285_MOESM5_ESM.zip › Fig 2/Fig 2C/Fig. 2C.xlsx]

## Sheet: Sheet1
Fig 2C
si-Control	si-Fndc1
36.25	15.26
36.45	14.26
32.32	13.56
40.25	16.94
31.56	19.26
36.15	16.25
