# Supplementary material for: FNDC1 is a myokine that promotes myogenesis and muscle regeneration
Source: EMBO J. 2024 Nov 20;44(1):30–53. doi: 10.1038/s44318-024-00285-0 (PMC11695938; doi:10.1038/s44318-024-00285-0)
Supplement: Supplementary file 5 — Source data Fig. 2 [file 44318_2024_285_MOESM5_ESM.zip › Fig 2/Fig 2D/Fig. 2D.xlsx]

## Sheet: Sheet1
Fig 2D
	si-Control						si-Fndc1
<3	25.68	30.51	20.15	30.15	28.47	26.17	51.36	56.18	50.17	47.69	54.68	47.31
3-10	51.42	38.69	50.14	41.35	48.36	47.56	28.65	28.64	30.14	29.35	26.17	32.01
>10	25.48	31.45	23.51	29.48	24.62	27.14	19.48	16.25	20.48	20.49	23.05	18.41
