# Supplementary material for: FNDC1 is a myokine that promotes myogenesis and muscle regeneration
Source: EMBO J. 2024 Nov 20;44(1):30–53. doi: 10.1038/s44318-024-00285-0 (PMC11695938; doi:10.1038/s44318-024-00285-0)
Supplement: Supplementary file 5 — Source data Fig. 2 [file 44318_2024_285_MOESM5_ESM.zip › Fig 2/Fig 2E/Fig. 2E.xlsx]

## Sheet: Sheet1
Fig 2E
	si-Control						si-Fndc1
Caveolin-3	1.00429	0.975808	1.03545	1.01568	0.993012	0.975751	0.576888	0.69091	0.607437	0.636762	0.65371	0.576888
Myomaker	0.959014	1.02338	1.05729	0.992939	1.04503	0.922345	0.518354	0.482602	0.617898	0.58705	0.482196	0.553023
