# Supplementary material for: FNDC1 is a myokine that promotes myogenesis and muscle regeneration
Source: EMBO J. 2024 Nov 20;44(1):30–53. doi: 10.1038/s44318-024-00285-0 (PMC11695938; doi:10.1038/s44318-024-00285-0)
Supplement: Supplementary file 5 — Source data Fig. 2 [file 44318_2024_285_MOESM5_ESM.zip › Fig 2/Fig 2H/Fig. 2H.xlsx]

## Sheet: Sheet1
Fig 2H
	Control	Fndc1-OE
	38.14	58.69
	41.365	54.15
	36.45	62.31
	40.29	62.48
	41.94	61.05
	38.64	60.49
