# Supplementary material for: FNDC1 is a myokine that promotes myogenesis and muscle regeneration
Source: EMBO J. 2024 Nov 20;44(1):30–53. doi: 10.1038/s44318-024-00285-0 (PMC11695938; doi:10.1038/s44318-024-00285-0)
Supplement: Supplementary file 5 — Source data Fig. 2 [file 44318_2024_285_MOESM5_ESM.zip › Fig 2/Fig 2I/Fig2I.xlsx]

## Sheet: Sheet1
Fig 2I
	Control	Fndc1-OE
	35.15	47.65
	32.48	55.35
	37.69	49.35
	31.59	48.75
	45.98	54.25
	39.48	48.69
