# Supplementary material for: FNDC1 is a myokine that promotes myogenesis and muscle regeneration
Source: EMBO J. 2024 Nov 20;44(1):30–53. doi: 10.1038/s44318-024-00285-0 (PMC11695938; doi:10.1038/s44318-024-00285-0)
Supplement: Supplementary file 5 — Source data Fig. 2 [file 44318_2024_285_MOESM5_ESM.zip › Fig 2/Fig 2J/Fig2J.xlsx]

## Sheet: Sheet1
Fig 2J
	Control						Fndc1-OE
<3	30.14	29.36	34.18	26.14	24.98	28.64	10.36	11.59	16.42	18.64	15.34	15.17
3-10	38.48	37.18	36.15	35.12	32.15	36.58	50.61	47.26	48.56	49.36	50.25	48.69
>10	28.17	33.19	26.19	39.15	39.51	34.14	40.25	41.02	36.15	35.36	36.48	37.59
