# Supplementary material for: FNDC1 is a myokine that promotes myogenesis and muscle regeneration
Source: EMBO J. 2024 Nov 20;44(1):30–53. doi: 10.1038/s44318-024-00285-0 (PMC11695938; doi:10.1038/s44318-024-00285-0)
Supplement: Supplementary file 5 — Source data Fig. 2 [file 44318_2024_285_MOESM5_ESM.zip › Fig 2/Fig 2K/Fig2K.xlsx]

## Sheet: Sheet1
Fig 2K
	Control						Fndc1-OE
Caveolin-3	1.06332	0.971031	1.01176	0.867712	0.988605	1.09757	2.11158	2.21516	2.52631	2.41838	2.62989	2.44927
Myomaker	1.0598	1.09362	1.00238	0.919237	0.966922	0.958041	3.59258	3.46564	3.53392	3.3392	3.25559	3.15405
