# Supplementary material for: FNDC1 is a myokine that promotes myogenesis and muscle regeneration
Source: EMBO J. 2024 Nov 20;44(1):30–53. doi: 10.1038/s44318-024-00285-0 (PMC11695938; doi:10.1038/s44318-024-00285-0)
Supplement: Supplementary file 6 — Source data Fig. 3 [file 44318_2024_285_MOESM6_ESM.zip]

Archive with 38 entries (23 files):
- Fig 3/
- Fig 3/Fig 3A/
- Fig 3/Fig 3A/3-A-FNDC1.tif
- Fig 3/Fig 3A/3-A-PONCEAU.tif
- Fig 3/Fig 3B/
- Fig 3/Fig 3B/Fig3B.xlsx
- Fig 3/Fig 3C/
- Fig 3/Fig 3C/Fig3C.xlsx
- Fig 3/Fig 3D/
- Fig 3/Fig 3D/Fig3D.xlsx
- Fig 3/Fig 3E/
- Fig 3/Fig 3E/3-E-FNDC1-FN3.tif
- Fig 3/Fig 3E/3E-Control.tif
- Fig 3/Fig 3E/3E-FNDC1-FL .tif
- Fig 3/Fig 3E/3E-FNDC1-PHA .tif
- Fig 3/Fig 3F/
- Fig 3/Fig 3F/Fig3F.xlsx
- Fig 3/Fig 3G/
- Fig 3/Fig 3G/Fig3G.xlsx
- Fig 3/Fig 3H/
- Fig 3/Fig 3H/3-H-MYHC.tif
- Fig 3/Fig 3H/3-H-MYOG.tif
- Fig 3/Fig 3H/3-H-TUBULIN.tif
- Fig 3/Fig 3I/
- Fig 3/Fig 3I/Fig3I.xlsx
- Fig 3/Fig 3J/
- Fig 3/Fig 3J/1.tif
- Fig 3/Fig 3L/
- Fig 3/Fig 3L/Fig 3L.xlsx
- Fig 3/Fig 3M/
- Fig 3/Fig 3M/3M-0.01.tif
- Fig 3/Fig 3M/3M-0.1.tif
- Fig 3/Fig 3M/3M-0.tif
- Fig 3/Fig 3M/3M-1.tif
- Fig 3/Fig 3N/
- Fig 3/Fig 3N/Fig3N.xlsx
- Fig 3/Fig 3O/
- Fig 3/Fig 3O/Fig3O.xlsx
