# Supplementary material for: FNDC1 is a myokine that promotes myogenesis and muscle regeneration
Source: EMBO J. 2024 Nov 20;44(1):30–53. doi: 10.1038/s44318-024-00285-0 (PMC11695938; doi:10.1038/s44318-024-00285-0)
Supplement: Supplementary file 6 — Source data Fig. 3 [file 44318_2024_285_MOESM6_ESM.zip › Fig 3/Fig 3B/Fig3B.xlsx]

## Sheet: Sheet1
Fig 3B
	0d	3d	6d
	1.63318	5.60342	8.265
	1.97847	5.79773	7.691
	1.92203	5.23934	8.697
	1.16632	4.60775	9.154
	1.6352	6.26832	9.658
	1.5323	6.3536	8.16
