# Supplementary material for: FNDC1 is a myokine that promotes myogenesis and muscle regeneration
Source: EMBO J. 2024 Nov 20;44(1):30–53. doi: 10.1038/s44318-024-00285-0 (PMC11695938; doi:10.1038/s44318-024-00285-0)
Supplement: Supplementary file 6 — Source data Fig. 3 [file 44318_2024_285_MOESM6_ESM.zip › Fig 3/Fig 3C/Fig3C.xlsx]

## Sheet: Sheet1
Fig 3C
	Uninjured	3d	5d	14d
	1.05825	7.89532	10.258	2.369
	1.2581	4.28953	16.286	2.892
	1.0289	8.75623	18	2.698
	1.89563	4.3692	14.259	2.69853
	0.46532	3.598	16.3592	3.5812
	1.28986	6.92355	15.2668	5.8337
