# Supplementary material for: FNDC1 is a myokine that promotes myogenesis and muscle regeneration
Source: EMBO J. 2024 Nov 20;44(1):30–53. doi: 10.1038/s44318-024-00285-0 (PMC11695938; doi:10.1038/s44318-024-00285-0)
Supplement: Supplementary file 6 — Source data Fig. 3 [file 44318_2024_285_MOESM6_ESM.zip › Fig 3/Fig 3D/Fig3D.xlsx]

## Sheet: Sheet1
Fig 3D
	WT	mdx
	1.27806	4.92111
	1.78394	3.44828
	1.1622	4.62089
	1.61611	3.16459
	0.821763	3.46719
	1.27567	3.93763
