# Supplementary material for: FNDC1 is a myokine that promotes myogenesis and muscle regeneration
Source: EMBO J. 2024 Nov 20;44(1):30–53. doi: 10.1038/s44318-024-00285-0 (PMC11695938; doi:10.1038/s44318-024-00285-0)
Supplement: Supplementary file 6 — Source data Fig. 3 [file 44318_2024_285_MOESM6_ESM.zip › Fig 3/Fig 3F/Fig3F.xlsx]

## Sheet: Sheet1
Fig 3F	Control	FNDC1-FL	FNDC1-PHA	FNDC1-FN3
	25.35	60.35	58.78	25.89
	23.56	65.12	56.48	23.69
	26.45	64.25	60.12	36.47
	28.97	68.36	59.64	31.25
	31.69	63.45	60.35	28.66
	20.48	62.18	62.58	30.62
