# Supplementary material for: FNDC1 is a myokine that promotes myogenesis and muscle regeneration
Source: EMBO J. 2024 Nov 20;44(1):30–53. doi: 10.1038/s44318-024-00285-0 (PMC11695938; doi:10.1038/s44318-024-00285-0)
Supplement: Supplementary file 6 — Source data Fig. 3 [file 44318_2024_285_MOESM6_ESM.zip › Fig 3/Fig 3G/Fig3G.xlsx]

## Sheet: Sheet1
Fig 3G
		Control						FNDC1-FL						FNDC1-PHA						FNDC1-FN3
	<3	33.73	40.69	51	35.08	43.02	45.63	20.82	18.66	21.87	23.31	23.75	18.59	30.19	39.62	40.98	35.42	40.69	45.39	21.5	18.86	17.72	16.07	23.59	20.93
	3-10	38.59	39.96	42.76	36.16	34.97	31.2	50.42	49.71	43.05	48.22	40	39.56	38.07	35.55	36.08	32.27	34.95	31.1	48.83	47.73	38.58	46.51	43.47	40.74
	>10	28.69	25.18	31.49	25.04	29.78	30.09	30.97	40.48	40.59	39.6	45.48	42.34	28.6	25.14	31.29	25.76	29.47	30.69	35.81	32.33	34.84	38.56	38.12	40.14
