# Supplementary material for: FNDC1 is a myokine that promotes myogenesis and muscle regeneration
Source: EMBO J. 2024 Nov 20;44(1):30–53. doi: 10.1038/s44318-024-00285-0 (PMC11695938; doi:10.1038/s44318-024-00285-0)
Supplement: Supplementary file 6 — Source data Fig. 3 [file 44318_2024_285_MOESM6_ESM.zip › Fig 3/Fig 3I/Fig3I.xlsx]

## Sheet: Sheet1
Fig 3I		Control						FNDC1-FL						FNDC1-PHA						FNDC1-FN3
	Caveolin-3	0.952267	1.04416	1.08335	0.932804	0.911642	1.07577	2.78117	2.69469	3.0581	3.47728	3.27481	3.09911	1.22397	0.971208	0.892048	1.27171	0.839993	1.126	2.54526	2.34409	2.69319	2.62886	3.08344	2.58771
	Myomaker	0.974483	0.840901	0.912296	1.03587	1.01807	1.21838	2.26156	2.20226	2.44781	2.47089	2.30091	2.50773	1.13814	0.629724	0.765516	0.839796	0.77276	0.895046	2.20201	2.32601	2.32362	2.6003	2.51847	2.53277
