# Supplementary material for: FNDC1 is a myokine that promotes myogenesis and muscle regeneration
Source: EMBO J. 2024 Nov 20;44(1):30–53. doi: 10.1038/s44318-024-00285-0 (PMC11695938; doi:10.1038/s44318-024-00285-0)
Supplement: Supplementary file 6 — Source data Fig. 3 [file 44318_2024_285_MOESM6_ESM.zip › Fig 3/Fig 3L/Fig 3L.xlsx]

## Sheet: Sheet1
fig 3L
gene	Sum PEP Score	# Unique Peptides
Fndc1	20	44.345
Alb	2	4.903
Krt1	1	3.597
Hbb-bs	2	3.356
Krt10	2	2.916
Krt73	1	2.853
Ig heavy chain V	1	1.697
Krt14	1	1.693
Hba	2	1.59
Krt2	1	1.433
Krt5	1	1.356
Ak2	1	1.153
Krt79	1	1.064
Krt78	1	0.965
Krt78	1	0.934
Gdf15	1	0.885
Prdx2	1	0.828
D7Ertd443e	1	0.787
H2afx	1	0.777
Krt42	1	0.672
