# Supplementary material for: FNDC1 is a myokine that promotes myogenesis and muscle regeneration
Source: EMBO J. 2024 Nov 20;44(1):30–53. doi: 10.1038/s44318-024-00285-0 (PMC11695938; doi:10.1038/s44318-024-00285-0)
Supplement: Supplementary file 6 — Source data Fig. 3 [file 44318_2024_285_MOESM6_ESM.zip › Fig 3/Fig 3N/Fig3N.xlsx]

## Sheet: Sheet1
Fig 3N	0	0.01	0.1	1
	29.68	40.25	45.36	50.36
	30.15	40.25	48.25	55.64
	30.58	41.26	45.36	58.78
	31.25	42.68	42.39	59.65
	30.58	43.25	44.25	57.36
	32.69	45.28	42.36	58.31
