# Supplementary material for: FNDC1 is a myokine that promotes myogenesis and muscle regeneration
Source: EMBO J. 2024 Nov 20;44(1):30–53. doi: 10.1038/s44318-024-00285-0 (PMC11695938; doi:10.1038/s44318-024-00285-0)
Supplement: Supplementary file 6 — Source data Fig. 3 [file 44318_2024_285_MOESM6_ESM.zip › Fig 3/Fig 3O/Fig3O.xlsx]

## Sheet: Sheet1
Fig 3O
	0	0.01	0.1	1
	25.25	34.5	42.36	58.46
	23.45	35.64	45.36	56.59
	26.89	35	45.21	60.18
	28.43	38.56	47	59.14
	28.19	36.5	46.1	60.29
	20.48	37.2	42.36	60.65
