# Supplementary material for: FNDC1 is a myokine that promotes myogenesis and muscle regeneration
Source: EMBO J. 2024 Nov 20;44(1):30–53. doi: 10.1038/s44318-024-00285-0 (PMC11695938; doi:10.1038/s44318-024-00285-0)
Supplement: Supplementary file 7 — Source data Fig. 4 [file 44318_2024_285_MOESM7_ESM.zip]

Archive with 20 entries (11 files):
- Fig 4/
- Fig 4/Fig 4B/
- Fig 4/Fig 4B/4-B.tif
- Fig 4/Fig 4C/
- Fig 4/Fig 4C/4-C.tif
- Fig 4/Fig 4D/
- Fig 4/Fig 4D/4-D.tif
- Fig 4/Fig 4E/
- Fig 4/Fig 4E/4-E.tif
- Fig 4/Fig 4F/
- Fig 4/Fig 4F/4-F.tif
- Fig 4/Fig 4G/
- Fig 4/Fig 4G/SPR.xlsx
- Fig 4/Fig 4H/
- Fig 4/Fig 4H/4H-Control+DMSO.tif
- Fig 4/Fig 4H/4H-Control+k43c.tif
- Fig 4/Fig 4H/4H-mFNDC1+DMSO.tif
- Fig 4/Fig 4H/4H-mFNDC1+K43C.tif
- Fig 4/Fig 4I/
- Fig 4/Fig 4I/Fig4I.xlsx
