# Supplementary material for: FNDC1 is a myokine that promotes myogenesis and muscle regeneration
Source: EMBO J. 2024 Nov 20;44(1):30–53. doi: 10.1038/s44318-024-00285-0 (PMC11695938; doi:10.1038/s44318-024-00285-0)
Supplement: Supplementary file 7 — Source data Fig. 4 [file 44318_2024_285_MOESM7_ESM.zip › Fig 4/Fig 4G/SPR.xlsx]

## Sheet: Sheet1
Biacore
Time (sec)	5 nM	10 nM	20 nM
-60.06	0.106445	0.0361319	0.0322266
-59.96	0.120117	0.0400391	0.0302734
-59.86	0.143555	0.0576162	0.0546875
-59.76	0.161133	0.0712891	0.0576172
-59.66	0.160156	0.0654297	0.0673828
-59.56	0.155273	0.053709	0.0595703
-59.46	0.149414	0.0576172	0.0458984
-59.36	0.149414	0.038085	0.0458984
-59.26	0.146484	0.0605469	0.0507813
-59.16	0.137695	0.0546875	0.0537109
-59.06	0.149414	0.0654287	0.0615234
-58.96	0.137695	0.0537109	0.0556641
-58.86	0.120117	0.0458975	0.0517578
-58.76	0.126953	0.0537109	0.0654297
-58.66	0.129883	0.0537109	0.0458984
-58.56	0.137695	0.0576162	0.0449219
-58.46	0.166992	0.0771484	0.0498047
-58.36	0.174805	0.0869131	0.0615234
-58.26	0.185547	0.0800781	0.0527344
-58.16	0.180664	0.0908203	0.0498047
-58.06	0.196289	0.0966787	0.0791016
-57.96	0.202148	0.0957031	0.0849609
-57.86	0.198242	0.102538	0.0849609
-57.76	0.19043	0.0947266	0.0693359
-57.66	0.194336	0.106445	0.0869141
-57.56	0.196289	0.120116	0.0966797
-57.46	0.197266	0.110352	0.0888672
-57.36	0.194336	0.104491	0.0791016
-57.26	0.208008	0.0927734	0.0849609
-57.16	0.211914	0.100586	0.0927734
-57.06	0.202148	0.0908194	0.0849609
-56.96	0.201172	0.0898438	0.0898438
-56.86	0.198242	0.0888653	0.0849609
-56.76	0.174805	0.078125	0.0654297
-56.66	0.151367	0.0654297	0.0439453
-56.56	0.139648	0.0654278	0.0517578
-56.46	0.131836	0.0576172	0.0458984
-56.36	0.126953	0.060545	0.0410156
-56.26	0.120117	0.0419922	0.0263672
-56.16	0.109375	0.0546875	0.0351563
-56.06	0.12207	0.0517569	0.0283203
-55.96	0.132813	0.0498047	0.0322266
-55.86	0.12793	0.0478506	0.0185547
-55.76	0.135742	0.0615234	0.0283203
-55.66	0.12207	0.0478516	0.0283203
-55.56	0.110352	0.0400381	0.0126953
-55.46	0.110352	0.0458984	0.0185547
-55.36	0.110352	0.0458975	0.0302734
-55.26	0.106445	0.0537109	0.0322266
-55.16	0.0888672	0.0537109	0.0185547
-55.06	0.0683594	0.0419912	0.0166016
-54.96	0.0546875	0.0410156	0.0244141
-54.86	0.0458984	0.0517569	0.0322266
-54.76	0.0517578	0.0644531	0.0498047
-54.66	0.0478516	0.0556641	0.0478516
-54.56	0.0537109	0.0673819	0.0478516
-54.46	0.0634766	0.0732422	0.0615234
-54.36	0.0576172	0.0888672	0.0537109
-54.26	0.0585938	0.118164	0.0771484
-54.16	0.0537109	0.116211	0.0830078
-54.06	0.0771484	0.129881	0.0947266
-53.96	0.0595703	0.116211	0.0830078
-53.86	0.0742188	0.130858	0.103516
-53.76	0.0693359	0.137695	0.104492
-53.66	0.0927734	0.166992	0.147461
-53.56	0.0986328	0.176757	0.145508
-53.46	0.0908203	0.178711	0.145508
-53.36	0.0986328	0.196287	0.161133
-53.26	0.0869141	0.182617	0.15332
-53.16	0.110352	0.202148	0.176758
-53.06	0.0917969	0.210937	0.180664
-52.96	0.114258	0.219727	0.170898
-52.86	0.120117	0.221678	0.161133
-52.76	0.120117	0.207031	0.120117
-52.66	0.116211	0.198242	0.110352
-52.56	0.106445	0.170897	0.0888672
-52.46	0.104492	0.18457	0.0810547
-52.36	0.0712891	0.153319	0.0478516
-52.26	0.0595703	0.145508	0.0380859
-52.16	0.0712891	0.149414	0.0595703
-52.06	0.0517578	0.139647	0.0537109
-51.96	0.0322266	0.133789	0.0507813
-51.86	0.0498047	0.133789	0.0693359
-51.76	0.0615234	0.157227	0.0869141
-51.66	0.0644531	0.151367	0.0810547
-51.56	0.0595703	0.161132	0.0908203
-51.46	0.0595703	0.154297	0.102539
-51.36	0.0634766	0.163085	0.0996094
-51.26	0.0615234	0.163086	0.0947266
-51.16	0.0576172	0.145508	0.0869141
-51.06	0.0517578	0.145507	0.0986328
-50.96	0.0439453	0.137695	0.0947266
-50.86	0.0693359	0.145507	0.114258
-50.76	0.0644531	0.144531	0.125
-50.66	0.0498047	0.151367	0.125
-50.56	0.0654297	0.157227	0.149414
-50.46	0.0966797	0.186523	0.170898
-50.36	0.0947266	0.186522	0.180664
-50.26	0.101563	0.19043	0.194336
-50.16	0.114258	0.192383	0.208008
-50.06	0.139648	0.188476	0.225586
-49.96	0.15918	0.202148	0.241211
-49.86	0.149414	0.192382	0.231445
-49.76	0.172852	0.19043	0.225586
-49.66	0.1875	0.191406	0.228516
-49.56	0.161133	0.176756	0.208008
-49.46	0.145508	0.149414	0.180664
-49.36	0.120117	0.139647	0.170898
-49.26	0.135742	0.15332	0.172852
-49.16	0.121094	0.137695	0.163086
-49.06	0.120117	0.13574	0.155273
-48.96	0.112305	0.12793	0.147461
-48.86	0.108398	0.120116	0.151367
-48.76	0.104492	0.125977	0.145508
-48.66	0.125977	0.137695	0.157227
-48.56	0.124023	0.129882	0.161133
-48.46	0.137695	0.143555	0.163086
-48.36	0.129883	0.14746	0.15918
-48.26	0.141602	0.135742	0.155273
-48.16	0.129883	0.12793	0.147461
-48.06	0.125977	0.124022	0.147461
-47.96	0.100586	0.104492	0.12793
-47.86	0.0966797	0.112304	0.124023
-47.76	0.0908203	0.114258	0.120117
-47.66	0.0966797	0.114258	0.125977
-47.56	0.0791016	0.114257	0.110352
-47.46	0.0869141	0.12207	0.12793
-47.36	0.0693359	0.11621	0.124023
-47.26	0.0693359	0.116211	0.124023
-47.16	0.0595703	0.116211	0.118164
-47.06	0.0751953	0.131835	0.12207
-46.96	0.0693359	0.133789	0.119141
-46.86	0.0771484	0.133788	0.124023
-46.76	0.0722656	0.141602	0.12793
-46.66	0.0673828	0.151367	0.145508
-46.56	0.0791016	0.157226	0.149414
-46.46	0.0791016	0.15332	0.143555
-46.36	0.0722656	0.15039	0.148438
-46.26	0.0595703	0.144531	0.155273
-46.16	0.0556641	0.133789	0.147461
-46.06	0.0419922	0.125976	0.143555
-45.96	0.0341797	0.137695	0.129883
-45.86	0.0322266	0.131835	0.147461
-45.76	0.0244141	0.129883	0.139648
-45.66	0.0302734	0.147461	0.145508
-45.56	0.0302734	0.151366	0.147461
-45.46	0.0146484	0.145508	0.131836
-45.36	0.0205078	0.145507	0.129883
-45.26	0.0205078	0.137695	0.129883
-45.16	0.0283203	0.143555	0.135742
-45.06	0.0400391	0.155272	0.151367
-44.96	0.0361328	0.155273	0.137695
-44.86	0.0302734	0.151365	0.145508
-44.76	0.0302734	0.133789	0.137695
-44.66	0.0419922	0.137695	0.149414
-44.56	0.0517578	0.143554	0.15918
-44.46	0.0556641	0.137695	0.155273
-44.36	0.0576172	0.131835	0.155273
-44.26	0.0537109	0.129883	0.151367
-44.16	0.0595703	0.131836	0.145508
-44.06	0.0439453	0.125976	0.133789
-43.96	0.0615234	0.129883	0.135742
-43.86	0.0498047	0.112304	0.124023
-43.76	0.0732422	0.118164	0.123047
-43.66	0.0693359	0.110352	0.120117
-43.56	0.0771484	0.11914	0.118164
-43.46	0.0742188	0.112305	0.112305
-43.36	0.0839844	0.117187	0.128906
-43.26	0.0869141	0.114258	0.120117
-43.16	0.0810547	0.118164	0.129883
-43.06	0.0908203	0.131835	0.131836
-42.96	0.0908203	0.118164	0.133789
-42.86	0.0791016	0.106444	0.135742
-42.76	0.0712891	0.118164	0.139648
-42.66	0.0712891	0.100586	0.137695
-42.56	0.0673828	0.0947261	0.133789
-42.46	0.0830078	0.110352	0.133789
-42.36	0.0732422	0.108397	0.133789
-42.26	0.0634766	0.106445	0.129883
-42.16	0.0849609	0.114258	0.135742
-42.06	0.0751953	0.110351	0.139648
-41.96	0.0654297	0.120117	0.129883
-41.86	0.0673828	0.118163	0.12793
-41.76	0.0595703	0.119141	0.129883
-41.66	0.0605469	0.128906	0.140625
-41.56	0.0693359	0.127929	0.135742
-41.46	0.0771484	0.125977	0.139648
-41.36	0.0830078	0.137694	0.147461
-41.26	0.0664063	0.12207	0.135742
-41.16	0.0595703	0.129883	0.151367
-41.06	0.0712891	0.143554	0.157227
-40.96	0.0634766	0.137695	0.15625
-40.86	0.0654297	0.145507	0.155273
-40.76	0.0673828	0.145508	0.15918
-40.66	0.0654297	0.145508	0.165039
-40.56	0.0517578	0.137694	0.161133
-40.46	0.0595703	0.12207	0.174805
-40.36	0.0595703	0.127929	0.174805
-40.26	0.0712891	0.145508	0.174805
-40.16	0.0908203	0.15625	0.194336
-40.06	0.0869141	0.163085	0.182617
-39.96	0.0908203	0.155273	0.19043
-39.86	0.0908203	0.155272	0.180664
-39.76	0.0791016	0.15625	0.179688
-39.66	0.0830078	0.163086	0.186523
-39.56	0.0908203	0.172851	0.198242
-39.46	0.0908203	0.170898	0.198242
-39.36	0.0791016	0.168945	0.198242
-39.26	0.0947266	0.186523	0.219727
-39.16	0.104492	0.182617	0.22168
-39.06	0.0947266	0.174804	0.231445
-38.96	0.0966797	0.174805	0.245117
-38.86	0.0830078	0.166991	0.237305
-38.76	0.0849609	0.163086	0.225586
-38.66	0.0830078	0.163086	0.229492
-38.56	0.100586	0.159179	0.250977
-38.46	0.108398	0.161133	0.245117
-38.36	0.104492	0.155272	0.241211
-38.26	0.0957031	0.143555	0.228516
-38.16	0.105469	0.166992	0.243164
-38.06	0.0986328	0.170897	0.237305
-37.96	0.106445	0.168945	0.241211
-37.86	0.100586	0.170897	0.234375
-37.76	0.100586	0.168945	0.227539
-37.66	0.0888672	0.163086	0.225586
-37.56	0.0771484	0.157226	0.206055
-37.46	0.0947266	0.176758	0.225586
-37.36	0.0966797	0.180663	0.225586
-37.26	0.0869141	0.166992	0.22168
-37.16	0.0927734	0.155273	0.219727
-37.06	0.0869141	0.151366	0.206055
-36.96	0.0849609	0.145508	0.202148
-36.86	0.0830078	0.156249	0.204102
-36.76	0.0771484	0.139648	0.196289
-36.66	0.0791016	0.12207	0.196289
-36.56	0.0791016	0.133788	0.18457
-36.46	0.0830078	0.133789	0.188477
-36.36	0.0791016	0.1416	0.172852
-36.26	0.0703125	0.124023	0.15918
-36.16	0.0810547	0.131836	0.176758
-36.06	0.0615234	0.114257	0.165039
-35.96	0.0644531	0.115234	0.169922
-35.86	0.0673828	0.112304	0.172852
-35.76	0.0654297	0.110352	0.177734
-35.66	0.0634766	0.111328	0.161133
-35.56	0.0498047	0.0927725	0.147461
-35.46	0.0537109	0.104492	0.143555
-35.36	0.0595703	0.0927725	0.147461
-35.26	0.0537109	0.0986328	0.155273
-35.16	0.0478516	0.100586	0.143555
-35.06	0.0517578	0.0869131	0.143555
-34.96	0.0517578	0.0791016	0.149414
-34.86	0.0439453	0.092773	0.155273
-34.76	0.0576172	0.108398	0.155273
-34.66	0.0498047	0.0947266	0.151367
-34.56	0.0498047	0.0947261	0.149414
-34.46	0.0693359	0.0947266	0.166992
-34.36	0.0498047	0.0947256	0.151367
-34.26	0.0498047	0.0908203	0.149414
-34.16	0.0488281	0.108398	0.15918
-34.06	0.0556641	0.109374	0.165039
-33.96	0.0478516	0.0947266	0.160156
-33.86	0.0478516	0.0947261	0.15332
-33.76	0.0605469	0.107422	0.166016
-33.66	0.0498047	0.0986328	0.163086
-33.56	0.0537109	0.0966787	0.166992
-33.46	0.0576172	0.104492	0.174805
-33.36	0.0615234	0.104492	0.166992
-33.26	0.0615234	0.120117	0.186523
-33.16	0.0693359	0.125977	0.194336
-33.06	0.0654297	0.118164	0.19043
-32.96	0.0751953	0.12793	0.200195
-32.86	0.0693359	0.12207	0.182617
-32.76	0.0693359	0.12793	0.192383
-32.66	0.0654297	0.120117	0.206055
-32.56	0.0751953	0.118163	0.209961
-32.46	0.0693359	0.112305	0.208008
-32.36	0.0654297	0.114257	0.211914
-32.26	0.0634766	0.105469	0.206055
-32.16	0.0693359	0.100586	0.206055
-32.06	0.0800781	0.112304	0.206055
-31.96	0.0908203	0.116211	0.198242
-31.86	0.0917969	0.125	0.206055
-31.76	0.108398	0.125977	0.217773
-31.66	0.0986328	0.125977	0.202148
-31.56	0.0908203	0.106444	0.180664
-31.46	0.0908203	0.102539	0.182617
-31.36	0.0908203	0.100585	0.180664
-31.26	0.0791016	0.102539	0.170898
-31.16	0.0830078	0.100586	0.172852
-31.06	0.0947266	0.106444	0.174805
-30.96	0.0966797	0.102539	0.174805
-30.86	0.0986328	0.0888667	0.174805
-30.76	0.0947266	0.105469	0.170898
-30.66	0.0966797	0.0927734	0.172852
-30.56	0.078125	0.08496	0.151367
-30.46	0.0888672	0.0810547	0.161133
-30.36	0.0976563	0.0976553	0.160156
-30.26	0.0947266	0.100586	0.166992
-30.16	0.104492	0.0986328	0.158203
-30.06	0.118164	0.106444	0.168945
-29.96	0.124023	0.106445	0.168945
-29.86	0.125977	0.106444	0.15918
-29.76	0.104492	0.0986328	0.149414
-29.66	0.0986328	0.0927734	0.131836
-29.56	0.0810547	0.0830069	0.12207
-29.46	0.0810547	0.0849609	0.131836
-29.36	0.0878906	0.0966787	0.141602
-29.26	0.0732422	0.0810547	0.135742
-29.16	0.0595703	0.0673828	0.116211
-29.06	0.0830078	0.0986314	0.147461
-28.96	0.0849609	0.0849609	0.141602
-28.86	0.0869141	0.0917959	0.135742
-28.76	0.0810547	0.0771484	0.135742
-28.66	0.0908203	0.0830078	0.12793
-28.56	0.0917969	0.0742178	0.128906
-28.46	0.0888672	0.0634766	0.125977
-28.36	0.0888672	0.0634758	0.125
-28.26	0.0888672	0.0673828	0.12793
-28.16	0.0830078	0.0751953	0.124023
-28.06	0.0927734	0.0791008	0.124023
-27.96	0.0976563	0.0771484	0.116211
-27.86	0.0751953	0.065429	0.116211
-27.76	0.0849609	0.0732422	0.124023
-27.66	0.0712891	0.0732422	0.12793
-27.56	0.0634766	0.0556626	0.131836
-27.46	0.0498047	0.0517578	0.110352
-27.36	0.0693359	0.0771477	0.135742
-27.26	0.0654297	0.0830078	0.131836
-27.16	0.0791016	0.0849609	0.145508
-27.06	0.0791016	0.0888667	0.145508
-26.96	0.0869141	0.0976563	0.145508
-26.86	0.0654297	0.0830073	0.15332
-26.76	0.0761719	0.0957031	0.152344
-26.66	0.0830078	0.0966797	0.150391
-26.56	0.0898438	0.104491	0.155273
-26.46	0.0693359	0.0810547	0.147461
-26.36	0.100586	0.0986321	0.163086
-26.26	0.100586	0.116211	0.170898
-26.16	0.0966797	0.116211	0.161133
-26.06	0.0908203	0.120116	0.151367
-25.96	0.0830078	0.110352	0.15332
-25.86	0.0751953	0.120117	0.147461
-25.76	0.0966797	0.133789	0.163086
-25.66	0.102539	0.131836	0.157227
-25.56	0.106445	0.137694	0.165039
-25.46	0.106445	0.135742	0.152344
-25.36	0.104492	0.123046	0.149414
-25.26	0.0859375	0.12207	0.131836
-25.16	0.0839844	0.123047	0.119141
-25.06	0.0947266	0.135741	0.133789
-24.96	0.0810547	0.135742	0.116211
-24.86	0.0693359	0.135741	0.100586
-24.76	0.0693359	0.131836	0.0947266
-24.66	0.0576172	0.131836	0.0830078
-24.56	0.0556641	0.125975	0.0771484
-24.46	0.0458984	0.110352	0.0527344
-24.36	0.0556641	0.11621	0.0693359
-24.26	0.0615234	0.108398	0.0751953
-24.16	0.0419922	0.106445	0.0556641
-24.06	0.0566406	0.118163	0.0634766
-23.96	0.0302734	0.101563	0.0419922
-23.86	0.0361328	0.112304	0.0537109
-23.76	0.0410156	0.117188	0.0664063
-23.66	0.0185547	0.102539	0.0556641
-23.56	0.0107422	0.125976	0.0634766
-23.46	0.0107422	0.133789	0.0644531
-23.36	0.0224609	0.137694	0.0673828
-23.26	-0.000977	0.129883	0.0556641
-23.16	-0.00977	0.115234	0.0517578
-23.06	-0.00684	0.118163	0.0537109
-22.96	-0.0205078	0.116211	0.0654297
-22.86	-0.0205078	0.108398	0.0654297
-22.76	-0.0195313	0.103516	0.0742188
-22.66	-0.0107422	0.104492	0.0820313
-22.56	-0.00684	0.120116	0.0791016
-22.46	-0.00684	0.126953	0.0869141
-22.36	0	0.133788	0.106445
-22.26	-0.000977	0.129883	0.106445
-22.16	0.0107422	0.12793	0.102539
-22.06	0.0214844	0.158202	0.106445
-21.96	0.0302734	0.163086	0.114258
-21.86	0.0302734	0.168945	0.129883
-21.76	0.0224609	0.178711	0.12793
-21.66	0.0146484	0.177734	0.12793
-21.56	0.0273438	0.194335	0.145508
-21.46	0.0185547	0.178711	0.12207
-21.36	0.0146484	0.165039	0.115234
-21.26	0.0136719	0.181641	0.126953
-21.16	0.0166016	0.165039	0.120117
-21.06	0.0146484	0.152343	0.114258
-20.96	0.00879	0.149414	0.125977
-20.86	0.0400391	0.163085	0.12207
-20.76	0.03125	0.143555	0.108398
-20.66	0.03125	0.134766	0.108398
-20.56	0.0322266	0.126952	0.114258
-20.46	0.0244141	0.129883	0.108398
-20.36	0.0302734	0.124023	0.106445
-20.26	0.0341797	0.12793	0.0986328
-20.16	0.0351563	0.110352	0.0966797
-20.06	0.0175781	0.0976551	0.0859375
-19.96	0.00879	0.0830078	0.0791016
-19.86	-0.00684	0.0791013	0.0683594
-19.76	0.00684	0.0761719	0.0810547
-19.66	0.00879	0.0634766	0.0869141
-19.56	0.00879	0.0634758	0.0751953
-19.46	0.0117188	0.0751953	0.0712891
-19.36	0.0117188	0.0683585	0.0585938
-19.26	0.0107422	0.0556641	0.0458984
-19.16	0.0185547	0.0507813	0.0458984
-19.06	0.0263672	0.047851	0.0527344
-18.96	0.0283203	0.0458984	0.0498047
-18.86	0.0400391	0.0498037	0.0439453
-18.76	0.0449219	0.0332031	0.0253906
-18.66	0.0439453	0.0263672	0.0224609
-18.56	0.0390625	0.0214834	0.0205078
-18.46	0.0380859	0.0185547	0.00977
-18.36	0.0302734	0.0205069	0.00293
-18.26	0.0195313	0.00391	0
-18.16	0.0400391	0.0126953	0.00293
-18.06	0.0478516	-0.00195	0.000977
-17.96	0.0488281	-0.0107422	0.00684
-17.86	0.0439453	-0.0205081	0.00977
-17.76	0.0576172	0.00488	0.0185547
-17.66	0.0498047	-0.00781	0.0205078
-17.56	0.0585938	-0.0136722	0.0195313
-17.46	0.0507813	0.00879	0.0498047
-17.36	0.0419922	0.00488	0.0380859
-17.26	0.0830078	0.00488	0.0673828
-17.16	0.0859375	0.00879	0.0820313
-17.06	0.0849609	0.0107412	0.0800781
-16.96	0.0751953	0.00488	0.0810547
-16.86	0.0771484	0.0126944	0.0830078
-16.76	0.0742188	0.0244141	0.0947266
-16.66	0.0751953	0.0195313	0.0830078
-16.56	0.0957031	0.0136713	0.0996094
-16.46	0.0947266	0.0224609	0.113281
-16.36	0.0849609	0.0166005	0.102539
-16.26	0.0595703	0	0.0908203
-16.16	0.0507813	-0.0107422	0.0771484
-16.06	0.0615234	0.0146481	0.0722656
-15.96	0.0722656	0.0117188	0.0761719
-15.86	0.0732422	0.00586	0.0771484
-15.76	0.0791016	0.0126953	0.0888672
-15.66	0.0664063	-0.0107422	0.0830078
-15.56	0.0517578	-0.0166022	0.0615234
-15.46	0.0488281	-0.0136719	0.0556641
-15.36	0.0302734	-0.0332042	0.0478516
-15.26	0.0185547	-0.0341797	0.0244141
-15.16	0.0126953	-0.0419922	-0.000977
-15.06	0.00977	-0.0322272	0.00879
-14.96	-0.00293	-0.0263672	-0.00488
-14.86	-0.00586	-0.0292975	-0.0166016
-14.76	-0.00684	-0.0302734	-0.0126953
-14.66	-0.00879	-0.0136719	-0.00684
-14.56	-0.00488	-0.0107431	-0.00879
-14.46	-0.015625	-0.0166016	-0.0146484
-14.36	-0.0185547	-0.00879	-0.00293
-14.26	-0.0117188	0	-0.0166016
-14.16	-0.00293	-0.00879	-0.0146484
-14.06	-0.000977	-0.00293	-0.0146484
-13.96	0.0107422	0.00488	0.00488
-13.86	0.0146484	0.00781	0.00879
-13.76	0.0205078	0.00879	0.00684
-13.66	0.0205078	0.00781	0.00391
-13.56	0.0205078	0.00683	0.00879
-13.46	0.0166016	0.00293	0.00488
-13.36	0.0205078	0.00684	-0.00293
-13.26	0.0205078	0.0146484	-0.00391
-13.16	0.0126953	0.00684	-0.0126953
-13.06	0.0322266	0.0263668	-0.00488
-12.96	0.0478516	0.0253906	0.00293
-12.86	0.0351563	0.02539	-0.00195
-12.76	0.0410156	0.0380859	-0.000977
-12.66	0.0517578	0.0478516	-0.00293
-12.56	0.0517578	0.0478507	0.0126953
-12.46	0.0595703	0.0439453	0.0136719
-12.36	0.0517578	0.0439447	0.0166016
-12.26	0.0517578	0.0400391	0.0166016
-12.16	0.0625	0.0458984	0.0273438
-12.06	0.0625	0.0341793	0.0361328
-11.96	0.0771484	0.0576172	0.0361328
-11.86	0.0634766	0.0576169	0.0595703
-11.76	0.0693359	0.0712891	0.0732422
-11.66	0.0576172	0.0576172	0.0664063
-11.56	0.0634766	0.0615226	0.0732422
-11.46	0.0546875	0.0625	0.0664063
-11.36	0.0615234	0.0644523	0.0673828
-11.26	0.0605469	0.0634766	0.0634766
-11.16	0.0712891	0.0673828	0.0556641
-11.06	0.0712891	0.0712885	0.0595703
-10.96	0.0771484	0.0830078	0.0693359
-10.86	0.0810547	0.0908188	0.0751953
-10.76	0.0585938	0.0507813	0.0605469
-10.66	0.0498047	0.0498047	0.0556641
-10.56	0.0458984	0.0400382	0.0478516
-10.46	0.0517578	0.0458984	0.0546875
-10.36	0.0429688	0.0332021	0.0537109
-10.26	0.0361328	0.0244141	0.0419922
-10.16	0.0107422	0.00488	0.0283203
-10.06	0.0107422	0.00488	0.0244141
-9.96	0.00684	-0.00684	0.0244141
-9.86	0.00391	-0.0136731	0.00977
-9.76	-0.000977	-0.0166016	-0.00684
-9.66	-0.0146484	-0.0302734	-0.00879
-9.56001	-0.00879	-0.0332042	-0.0224609
-9.46	-0.0175781	-0.0458984	-0.0429688
-9.36	-0.0224609	-0.0537118	-0.0400391
-9.26	-0.0185547	-0.0419922	-0.0576172
-9.16	-0.000977	-0.0439453	-0.0537109
-9.06001	0.00391	-0.0429698	-0.0410156
-8.96	0.00293	-0.0419922	-0.0576172
-8.86	-0.000977	-0.0537111	-0.0712891
-8.76	0.00293	-0.0419922	-0.0419922
-8.66	-0.0185547	-0.0449219	-0.0556641
-8.56001	-0.0224609	-0.0380868	-0.0361328
-8.46	-0.0175781	-0.0400391	-0.0429688
-8.36	-0.0244141	-0.0283213	-0.0380859
-8.26	-0.0292969	-0.0253906	-0.03125
-8.16	-0.0166016	-0.0244141	-0.0126953
-8.06001	-0.0166016	-0.024415	-0.0244141
-7.96	-0.0146484	-0.0400391	-0.0283203
-7.86	-0.0244141	-0.0341803	-0.0380859
-7.76	-0.0302734	-0.0263672	-0.0244141
-7.66	-0.0419922	-0.0263672	-0.0361328
-7.56001	-0.0400391	-0.0371102	-0.0419922
-7.46	-0.0478516	-0.0341797	-0.0361328
-7.36	-0.03125	-0.024415	-0.0332031
-7.26	-0.0361328	-0.0205078	-0.0498047
-7.16	-0.0410156	-0.0253906	-0.046875
-7.06001	-0.0478516	-0.00879	-0.0380859
-6.96	-0.0439453	-0.0146484	-0.0322266
-6.86	-0.0498047	-0.00684	-0.0244141
-6.76	-0.0498047	-0.00293	-0.0244141
-6.66	-0.0498047	0.00879	-0.00879
-6.56001	-0.0576172	-0.0156254	-0.0146484
-6.46	-0.0517578	-0.0126953	0.00488
-6.36	-0.0527344	-0.00684	-0.00293
-6.26	-0.0546875	-0.015625	-0.00293
-6.16	-0.0556641	-0.0185547	-0.00684
-6.06001	-0.0498047	-0.0361336	-0.0126953
-5.96	-0.0537109	-0.0361328	-0.00684
-5.86	-0.0673828	-0.0380862	-0.0205078
-5.76	-0.0537109	-0.0263672	-0.00293
-5.66	-0.0556641	-0.0322266	-0.00293
-5.56001	-0.0537109	-0.0410156	-0.00684
-5.46001	-0.0595703	-0.0322291	0.00684
-5.36	-0.0722656	-0.0380859	-0.00488
-5.26	-0.0830078	-0.0478516	-0.00391
-5.16	-0.046875	-0.0234375	0.0117188
-5.06001	-0.0439453	-0.0244141	0.0244141
-4.96001	-0.0654297	-0.024416	0.0146484
-4.86	-0.0712891	-0.0400391	0.0146484
-4.76	-0.0712891	-0.0341797	0.0185547
-4.66	-0.0771484	-0.0458984	0.0146484
-4.56001	-0.0693359	-0.0224609	0.0224609
-4.46001	-0.0742188	-0.0380871	-0.00293
-4.36	-0.0654297	-0.0449219	0.00879
-4.26	-0.0751953	-0.0498047	0.000977
-4.16	-0.0810547	-0.0556641	-0.00488
-4.06001	-0.0654297	-0.0439453	-0.00488
-3.96001	-0.0751953	-0.0400405	-0.000977
-3.86	-0.0654297	-0.0458984	0
-3.76	-0.0585938	-0.0292969	0.00586
-3.66	-0.0664063	-0.0341797	-0.00879
-3.56001	-0.0615234	-0.0273438	-0.0146484
-3.46001	-0.0693359	-0.00879	0.0166016
-3.36	-0.104492	-0.0146484	0.00488
-3.26	-0.107422	-0.0263672	-0.0117188
-3.16	-0.125	-0.0410156	-0.0332031
-3.06001	-0.143555	-0.0410156	-0.0361328
-2.96001	-0.150391	-0.057618	-0.0507813
-2.86	-0.138672	-0.0214844	-0.0644531
-2.76	-0.137695	-0.0332031	-0.0634766
-2.66	-0.158203	-0.0585938	-0.0722656
-2.56001	-0.162109	-0.0683594	-0.0927734
-2.46001	-0.165039	-0.0439472	-0.103516
-2.36	-0.178711	-0.0244141	-0.106445
-2.26	-0.114258	-0.0673828	-0.0595703
-2.16	-0.0947266	-0.0908203	-0.0673828
-2.06001	-0.145508	-0.0771484	-0.0742188
-1.96001	-0.162109	-0.135741	-0.192383
-1.86	-0.188477	-0.233398	-0.270508
-1.76	-0.121094	-0.136719	-0.181641
-1.66	-0.015625	0.0927734	-0.0908203
-1.56001	-0.103516	0.452148	0.0458984
-1.46001	-0.0986328	0.565391	0.317383
-1.36	-0.0634766	0.300781	0.213867
-1.26	-0.0625	0.304688	0.24707
-1.16	-0.134766	0.0800781	0.136719
-1.06001	-0.0986328	0.0332031	0.143555
-0.960007	-0.0566406	0.0732379	0.155273
-0.860001	-0.0576172	0.0615234	0.0966797
-0.760002	-0.0292969	0.0234375	0.119141
-0.660004	0.09375	0.0556641	0.232422
-0.560005	-0.137695	0.209961	-0.0761719
-0.460007	0.114258	0.0898719	0.121094
-0.360001	0.188477	1.71289	0.125
-0.260002	4.4209	13.1318	2.44727
-0.160004	9.31738	4.46191	11.3438
-0.0600052	4.76367	4.47168	9.87891
0.0399933	4.19238	5.39162	8.77051
0.139999	4.39355	5.89258	9.17969
0.239998	4.51074	6.15137	9.41602
0.339996	4.47363	6.03809	9.45117
0.439995	4.47754	5.98145	9.77344
0.539993	4.59375	6.05077	9.70898
0.639999	4.79199	6.28711	9.83691
0.739998	4.73535	6.24219	9.89648
0.839996	4.76953	6.22852	9.99707
0.939995	4.70996	6.2207	10.1563
1.03999	4.72949	6.24413	10.0996
1.14	4.74609	6.25098	10.1025
1.24	4.76172	6.19922	10.166
1.34	4.80371	6.15137	10.2061
1.43999	4.83789	6.15918	10.2695
1.53999	4.85742	6.16991	10.2959
1.64	4.8125	6.13477	10.3018
1.74	4.82324	6.17773	10.3652
1.84	4.81836	6.19238	10.374
1.93999	4.8252	6.23242	10.4404
2.03999	4.8291	6.26562	10.5352
2.14	4.84863	6.25684	10.5918
2.24	4.8291	6.25195	10.6328
2.34	4.81152	6.24316	10.707
2.43999	4.80176	6.2041	10.8027
2.53999	4.80957	6.19628	10.8037
2.64	4.80664	6.19336	10.8232
2.74	4.80176	6.19238	10.8574
2.84	4.84473	6.22754	10.9463
2.93999	4.77051	6.2002	10.959
3.03999	4.75879	6.22754	11.0068
3.14	4.80664	6.29297	11.1074
3.24	4.82324	6.28223	11.1504
3.34	4.78809	6.24707	11.1826
3.43999	4.78516	6.23633	11.2031
3.53999	4.76855	6.26074	11.2549
3.64	4.78906	6.2793	11.3477
3.74	4.78613	6.30176	11.4307
3.84	4.75781	6.30469	11.4844
3.93999	4.78125	6.32422	11.5547
4.03999	4.78613	6.32715	11.624
4.14	4.79199	6.34375	11.709
4.24	4.77539	6.31445	11.752
4.34	4.78223	6.33887	11.8174
4.43999	4.79297	6.34766	11.8789
4.53999	4.82324	6.40234	11.9727
4.64	4.83789	6.42773	12.0352
4.74	4.85059	6.47461	12.0996
4.84	4.86328	6.47266	12.1719
4.93999	4.86621	6.45508	12.2207
5.03999	4.86133	6.45703	12.2578
5.14	4.85254	6.46875	12.3066
5.24	4.86328	6.48047	12.3652
5.34	4.87012	6.51074	12.4102
5.43999	4.87109	6.55664	12.5078
5.53999	4.87988	6.59179	12.5723
5.64	4.87012	6.58203	12.6016
5.74	4.87012	6.58789	12.6553
5.84	4.85059	6.64258	12.7383
5.93999	4.84375	6.69531	12.7988
6.03999	4.86621	6.73926	12.875
6.14	4.87988	6.76172	12.9707
6.24	4.88867	6.79883	13.0361
6.34	4.88574	6.80859	13.1309
6.43999	4.88477	6.84375	13.2207
6.53999	4.89941	6.84277	13.2832
6.64	4.9248	6.89258	13.3809
6.74	4.96582	6.95605	13.5049
6.84	4.97168	6.97949	13.584
6.93999	4.99121	6.98828	13.6602
7.03999	5.01465	7.01172	13.7383
7.14	5.01758	7.01172	13.8184
7.24	5.02246	7.03711	13.9004
7.34	5.03027	7.04883	13.9863
7.43999	5.0625	7.10449	14.082
7.53999	5.09277	7.13965	14.1885
7.64	5.11816	7.17285	14.2744
7.74	5.13477	7.1875	14.3672
7.84	5.11426	7.19629	14.4268
7.93999	5.09766	7.21973	14.5088
8.03999	5.11426	7.24902	14.5938
8.14	5.09375	7.22656	14.6543
8.24	5.08496	7.25098	14.7432
8.34	5.09961	7.32715	14.8584
8.43999	5.10449	7.37402	14.9482
8.53999	5.12109	7.42187	15.0029
8.64	5.0791	7.4043	15.041
8.74	5.10742	7.45117	15.1328
8.84	5.09668	7.48535	15.2012
8.93999	5.1123	7.53809	15.2793
9.03999	5.13867	7.57324	15.373
9.14	5.14355	7.59473	15.4492
9.24	5.1709	7.66699	15.5166
9.34	5.20508	7.73926	15.6064
9.43999	5.2334	7.77637	15.6885
9.53999	5.26074	7.81348	15.7676
9.64	5.27734	7.83203	15.8535
9.74	5.31738	7.90039	15.9648
9.84	5.32227	7.9375	16.0703
9.93999	5.34473	8.00293	16.1631
10.04	5.35059	8.03906	16.2656
10.14	5.35156	8.07617	16.3398
10.24	5.35254	8.13965	16.4219
10.34	5.35547	8.16602	16.5215
10.44	5.34668	8.17383	16.6064
10.54	5.36035	8.19043	16.6738
10.64	5.3457	8.2207	16.7617
10.74	5.33691	8.23926	16.8584
10.84	5.29297	8.25781	16.918
10.94	5.27344	8.27734	16.999
11.04	5.29199	8.28906	17.085
11.14	5.33789	8.33008	17.1709
11.24	5.31543	8.32129	17.2354
11.34	5.31055	8.33984	17.3301
11.44	5.32617	8.3584	17.4189
11.54	5.31836	8.38965	17.502
11.64	5.32324	8.41113	17.5859
11.74	5.34961	8.44531	17.6719
11.84	5.37012	8.48535	17.7686
11.94	5.40527	8.52539	17.8672
12.04	5.41895	8.55371	17.9307
12.14	5.41602	8.57129	18.0127
12.24	5.41211	8.61133	18.1152
12.34	5.41992	8.64941	18.2061
12.44	5.44824	8.70605	18.3057
12.54	5.45703	8.74219	18.3887
12.64	5.47461	8.77637	18.4668
12.74	5.50391	8.83789	18.5654
12.84	5.50977	8.86719	18.667
12.94	5.5332	8.91309	18.7412
13.04	5.55469	8.95703	18.8457
13.14	5.57324	8.98926	18.9404
13.24	5.59668	9.03516	19.0605
13.34	5.60547	9.07129	19.1406
13.44	5.62402	9.09766	19.2373
13.54	5.63574	9.11426	19.3438
13.64	5.66406	9.16211	19.4238
13.74	5.69922	9.18848	19.5166
13.84	5.7168	9.22852	19.6309
13.94	5.69531	9.23633	19.6973
14.04	5.69824	9.2832	19.8027
14.14	5.71582	9.33203	19.8916
14.24	5.72266	9.39258	20.0078
14.34	5.72168	9.42578	20.082
14.44	5.72559	9.4502	20.1514
14.54	5.73926	9.49219	20.2402
14.64	5.75586	9.52148	20.3223
14.74	5.76172	9.56641	20.418
14.84	5.75293	9.60352	20.5098
14.94	5.7334	9.63184	20.5947
15.04	5.75	9.68945	20.7178
15.14	5.73926	9.68164	20.7881
15.24	5.74512	9.69629	20.875
15.34	5.78516	9.72559	20.9629
15.44	5.78223	9.74609	21.043
15.54	5.79785	9.80469	21.1387
15.64	5.81543	9.8291	21.2275
15.74	5.84766	9.87598	21.3262
15.84	5.85645	9.90039	21.4277
15.94	5.88477	9.9375	21.5156
16.04	5.89844	9.99512	21.6182
16.14	5.89258	10.0322	21.6963
16.24	5.91895	10.0879	21.7754
16.34	5.92188	10.126	21.8613
16.44	5.92578	10.1924	21.9678
16.54	5.93945	10.2285	22.085
16.64	5.96191	10.2432	22.1602
16.74	5.96582	10.2686	22.2373
16.84	5.96387	10.2988	22.3164
16.94	5.96289	10.3408	22.4023
17.04	5.9541	10.3906	22.4717
17.14	5.98633	10.4385	22.5664
17.24	5.99219	10.4775	22.6377
17.34	6.01855	10.5117	22.751
17.44	6.02734	10.5488	22.8516
17.54	6.06738	10.5898	22.9512
17.64	6.06543	10.6162	23.0049
17.74	6.06738	10.6494	23.1152
17.84	6.06445	10.7031	23.1982
17.94	6.0791	10.7666	23.3027
18.04	6.12207	10.8057	23.4063
18.14	6.1377	10.8379	23.498
18.24	6.1543	10.8691	23.5879
18.34	6.1748	10.8916	23.6914
18.44	6.17773	10.9375	23.7715
18.54	6.1709	10.9688	23.8369
18.64	6.18945	11.0225	23.9238
18.74	6.21094	11.0674	24.0264
18.84	6.21094	11.1064	24.0781
18.94	6.24316	11.1582	24.1641
19.04	6.25391	11.2031	24.2412
19.14	6.27051	11.2471	24.3262
19.24	6.29102	11.3018	24.4131
19.34	6.29688	11.3564	24.498
19.44	6.2959	11.3965	24.5732
19.54	6.3125	11.4268	24.6445
19.64	6.30664	11.4473	24.7305
19.74	6.28809	11.4648	24.8193
19.84	6.28809	11.4814	24.9082
19.94	6.30566	11.5361	24.998
20.04	6.29395	11.5771	25.0898
20.14	6.30078	11.6035	25.1777
20.24	6.28418	11.6309	25.2471
20.34	6.2998	11.6689	25.334
20.44	6.30469	11.6953	25.417
20.54	6.31738	11.7441	25.5176
20.64	6.31445	11.7842	25.5938
20.74	6.33203	11.8135	25.6934
20.84	6.35645	11.8506	25.793
20.94	6.38281	11.877	25.8936
21.04	6.3623	11.8955	25.9727
21.14	6.36914	11.9355	26.0488
21.24	6.35938	11.9863	26.1191
21.34	6.36719	12.0293	26.2207
21.44	6.37598	12.0713	26.293
21.54	6.38184	12.1055	26.3838
21.64	6.39648	12.1289	26.4453
21.74	6.40918	12.1475	26.5352
21.84	6.4043	12.2012	26.624
21.94	6.41016	12.2422	26.7119
22.04	6.43457	12.3008	26.7969
22.14	6.42285	12.3506	26.8838
22.24	6.44531	12.3848	26.9785
22.34	6.45215	12.4131	27.0537
22.44	6.45117	12.4414	27.1445
22.54	6.46973	12.4658	27.2305
22.64	6.46289	12.4932	27.3027
22.74	6.4707	12.5371	27.4063
22.84	6.48145	12.5713	27.4834
22.94	6.48535	12.6074	27.5469
23.04	6.49609	12.6396	27.6143
23.14	6.5166	12.668	27.7012
23.24	6.53027	12.7178	27.8115
23.34	6.54297	12.7686	27.8887
23.44	6.56152	12.8379	27.9932
23.54	6.5625	12.8809	28.0576
23.64	6.57031	12.918	28.1396
23.74	6.57324	12.9404	28.2246
23.84	6.58887	12.9785	28.3389
23.94	6.59766	13.0049	28.4355
24.04	6.62598	13.041	28.5225
24.14	6.63184	13.0537	28.6016
24.24	6.66602	13.1211	28.6699
24.34	6.69043	13.1807	28.7393
24.44	6.69922	13.2139	28.8174
24.54	6.69727	13.2393	28.8877
24.64	6.71387	13.2813	28.9746
24.74	6.71387	13.3154	29.0654
24.84	6.73633	13.3867	29.168
24.94	6.76465	13.4014	29.249
25.04	6.77441	13.4492	29.3105
25.14	6.7959	13.4756	29.3896
25.24	6.8125	13.5273	29.4824
25.34	6.80957	13.5615	29.5654
25.44	6.83008	13.583	29.6416
25.54	6.8418	13.6084	29.7451
25.64	6.85254	13.6543	29.8438
25.74	6.87207	13.6904	29.9229
25.84	6.88379	13.7402	30.002
25.94	6.88281	13.7588	30.0596
26.04	6.90137	13.8242	30.1563
26.14	6.91699	13.8369	30.2529
26.24	6.9375	13.8799	30.3516
26.34	6.9541	13.9219	30.4404
26.44	6.96191	13.9521	30.542
26.54	6.97656	13.9727	30.6328
26.64	7.00586	14.0254	30.7129
26.74	7.04004	14.0625	30.8008
26.84	7.05371	14.0986	30.8896
26.94	7.06445	14.1299	30.9902
27.04	7.05957	14.168	31.0557
27.14	7.07715	14.1943	31.127
27.24	7.10938	14.2432	31.1943
27.34	7.11035	14.291	31.2861
27.44	7.11816	14.3389	31.3789
27.54	7.11523	14.373	31.4561
27.64	7.14355	14.4209	31.5527
27.74	7.16895	14.4502	31.6279
27.84	7.18066	14.499	31.71
27.94	7.2041	14.5557	31.8174
28.04	7.2041	14.5889	31.8916
28.14	7.21191	14.6113	31.9844
28.24	7.20313	14.6436	32.0518
28.34	7.22559	14.6689	32.1367
28.44	7.25488	14.6875	32.21
28.54	7.26855	14.7178	32.2676
28.64	7.27734	14.749	32.3389
28.74	7.29004	14.8066	32.4365
28.84	7.29199	14.8447	32.5156
28.94	7.2998	14.8896	32.6104
29.04	7.31641	14.959	32.707
29.14	7.35254	14.9932	32.8037
29.24	7.35254	15.0293	32.8799
29.34	7.37988	15.0674	32.9648
29.44	7.36914	15.126	33.0361
29.54	7.3916	15.1807	33.1211
29.64	7.41309	15.2168	33.2041
29.74	7.40918	15.251	33.2725
29.84	7.40234	15.2783	33.3184
29.94	7.41309	15.3125	33.4072
30.04	7.43262	15.3447	33.4678
30.14	7.45605	15.377	33.584
30.24	7.48047	15.415	33.6396
30.34	7.47168	15.4619	33.7168
30.44	7.45996	15.5029	33.7822
30.54	7.48438	15.5361	33.874
30.64	7.50977	15.5791	33.958
30.74	7.51465	15.6143	34.0361
30.84	7.50293	15.6348	34.1084
30.94	7.50684	15.6709	34.1934
31.04	7.52344	15.7275	34.2607
31.14	7.5459	15.7578	34.334
31.24	7.55957	15.7959	34.3936
31.34	7.55371	15.8486	34.4609
31.44	7.54492	15.8838	34.5264
31.54	7.55176	15.916	34.6045
31.64	7.55566	15.9521	34.6885
31.74	7.58301	16.0166	34.7852
31.84	7.58594	16.0508	34.8799
31.94	7.5791	16.083	34.9609
32.04	7.57129	16.1084	35.0361
32.14	7.58301	16.1191	35.1338
32.24	7.58594	16.1455	35.1973
32.34	7.61426	16.1963	35.2783
32.44	7.61816	16.2227	35.3643
32.54	7.63574	16.2549	35.4443
32.64	7.63477	16.2803	35.5391
32.74	7.65137	16.3174	35.6045
32.84	7.65918	16.3438	35.6641
32.94	7.65234	16.3721	35.7471
33.04	7.66309	16.4004	35.8096
33.14	7.68848	16.4561	35.8906
33.24	7.70801	16.5068	35.9736
33.34	7.70605	16.542	36.042
33.44	7.73438	16.5859	36.1445
33.54	7.76074	16.6377	36.2041
33.64	7.76855	16.665	36.2764
33.74	7.78027	16.6963	36.3613
33.84	7.80762	16.7461	36.4443
33.94	7.83203	16.792	36.5361
34.04	7.81934	16.8369	36.5938
34.14	7.83496	16.8984	36.6924
34.24	7.84082	16.9482	36.7568
34.34	7.87109	16.9756	36.8418
34.44	7.88965	16.9912	36.9209
34.54	7.90137	17.0273	36.9854
34.64	7.91309	17.0576	37.084
34.74	7.93359	17.0713	37.1533
34.84	7.9502	17.1152	37.2324
34.94	7.9502	17.1455	37.3037
35.04	7.9541	17.1963	37.3838
35.14	7.96191	17.2354	37.4678
35.24	7.96973	17.2822	37.5498
35.34	7.99219	17.2949	37.6309
35.44	8.01074	17.3311	37.6963
35.54	8.01074	17.3682	37.7734
35.64	8.03809	17.4063	37.8486
35.74	8.07031	17.4561	37.9268
35.84	8.08594	17.5234	38.0088
35.94	8.09277	17.5576	38.0986
36.04	8.1084	17.6074	38.1846
36.14	8.11816	17.626	38.2607
36.24	8.13086	17.6572	38.3262
36.34	8.14551	17.6768	38.3838
36.44	8.16309	17.7188	38.4678
36.54	8.17383	17.7559	38.5459
36.64	8.16504	17.7979	38.6084
36.74	8.18066	17.8564	38.7061
36.84	8.17578	17.8838	38.7646
36.94	8.2041	17.918	38.8379
37.04	8.20996	17.9365	38.8916
37.14	8.23438	18	38.9805
37.24	8.25293	18.0303	39.0693
37.34	8.26758	18.0801	39.1504
37.44	8.27246	18.1221	39.2393
37.54	8.2959	18.1787	39.3291
37.64	8.31348	18.2178	39.4072
37.74	8.33301	18.2373	39.4844
37.84	8.34375	18.2871	39.5635
37.94	8.36035	18.3057	39.6279
38.04	8.40723	18.3408	39.7412
38.14	8.42773	18.375	39.8135
38.24	8.4248	18.4111	39.8525
38.34	8.46973	18.4551	39.917
38.44	8.48047	18.5049	39.999
38.54	8.49512	18.5479	40.0566
38.64	8.52051	18.5908	40.1377
38.74	8.54785	18.6465	40.2197
38.84	8.5459	18.6689	40.2852
38.94	8.57031	18.6963	40.3564
39.04	8.57324	18.708	40.4385
39.14	8.59863	18.7588	40.4932
39.24	8.60645	18.8184	40.5566
39.34	8.6123	18.8291	40.6377
39.44	8.60742	18.8682	40.7236
39.54	8.62598	18.9209	40.8096
39.64	8.61621	18.958	40.8867
39.74	8.62988	19.001	40.9639
39.84	8.63379	19.0176	41.0342
39.94	8.65918	19.0674	41.1182
40.04	8.67285	19.1103	41.1758
40.14	8.67578	19.1475	41.2529
40.24	8.69238	19.1855	41.3252
40.34	8.71777	19.2275	41.4141
40.44	8.71191	19.2471	41.4775
40.54	8.73535	19.2861	41.5322
40.64	8.75195	19.3174	41.6084
40.74	8.75098	19.3359	41.6699
40.84	8.77441	19.3701	41.7373
40.94	8.7959	19.4346	41.8115
41.04	8.79785	19.4775	41.8525
41.14	8.80762	19.5205	41.9551
41.24	8.81641	19.5635	42.0225
41.34	8.8252	19.5918	42.0986
41.44	8.86621	19.6475	42.1846
41.54	8.8916	19.71	42.248
41.64	8.89551	19.7471	42.3252
41.74	8.91309	19.7939	42.4229
41.84	8.92871	19.8379	42.4912
41.94	8.93359	19.8682	42.5459
42.04	8.94043	19.8916	42.6094
42.14	8.96777	19.9482	42.6982
42.24	8.97363	19.9756	42.7568
42.34	8.99707	20.0322	42.8174
42.44	9.02637	20.0723	42.8789
42.54	9.05957	20.1201	42.96
42.64	9.06445	20.1514	43.0225
42.74	9.09277	20.208	43.0947
42.84	9.10449	20.2393	43.1387
42.94	9.13574	20.2588	43.2158
43.04	9.16504	20.3203	43.3252
43.14	9.1748	20.3604	43.3936
43.24	9.17285	20.3965	43.4648
43.34	9.18262	20.4229	43.5273
43.44	9.21582	20.4268	43.6162
43.54	9.24512	20.4541	43.6787
43.64	9.27441	20.4746	43.7412
43.74	9.28027	20.501	43.8125
43.84	9.28418	20.5381	43.8643
43.94	9.28223	20.5791	43.9385
44.04	9.29297	20.6045	44.0068
44.14	9.3252	20.6426	44.0771
44.24	9.35059	20.7021	44.1426
44.34	9.36621	20.708	44.1787
44.44	9.38379	20.7275	44.2451
44.54	9.37793	20.7764	44.3037
44.64	9.37598	20.8311	44.3555
44.74	9.39648	20.8838	44.4404
44.84	9.4248	20.9199	44.5264
44.94	9.4541	20.9639	44.6201
45.04	9.47559	21.0107	44.6836
45.14	9.47363	21.0439	44.7432
45.24	9.48535	21.0615	44.7998
45.34	9.49512	21.1025	44.8799
45.44	9.48633	21.1348	44.9648
45.54	9.49512	21.1631	45.04
45.64	9.5127	21.2021	45.1006
45.74	9.5127	21.2158	45.1807
45.84	9.5166	21.2529	45.2314
45.94	9.53809	21.3018	45.293
46.04	9.55957	21.3184	45.3799
46.14	9.57715	21.3486	45.4697
46.24	9.58691	21.3838	45.5283
46.34	9.61621	21.4404	45.6016
46.44	9.63672	21.4736	45.6807
46.54	9.65332	21.5264	45.7549
46.64	9.65723	21.542	45.7998
46.74	9.68652	21.5908	45.877
46.84	9.69629	21.6387	45.9385
46.94	9.71289	21.6563	46.0117
47.04	9.72363	21.6787	46.0674
47.14	9.75684	21.7314	46.1182
47.24	9.77344	21.7686	46.1602
47.34	9.78418	21.7998	46.2256
47.44	9.79785	21.8369	46.292
47.54	9.79395	21.8711	46.332
47.64	9.82324	21.9268	46.376
47.74	9.82715	21.9619	46.4385
47.84	9.84473	21.999	46.5127
47.94	9.85742	22.0322	46.5928
48.04	9.87402	22.0811	46.6445
48.14	9.89941	22.126	46.7158
48.24	9.90723	22.1611	46.7979
48.34	9.9248	22.2012	46.8682
48.44	9.93848	22.2412	46.9229
48.54	9.95605	22.2588	47.0068
48.64	9.97363	22.3076	47.0879
48.74	9.99707	22.3389	47.1611
48.84	10.002	22.3467	47.2139
48.94	10.001	22.3896	47.2666
49.04	10.0322	22.4463	47.3525
49.14	10.0518	22.4961	47.4277
49.24	10.0635	22.5264	47.4893
49.34	10.0674	22.5615	47.5479
49.44	10.0967	22.5908	47.6182
49.54	10.1016	22.6357	47.6924
49.64	10.1279	22.6709	47.7715
49.74	10.1455	22.7041	47.8232
49.84	10.1504	22.7363	47.9023
49.94	10.165	22.7813	47.9736
50.04	10.1904	22.8057	48.0615
50.14	10.2061	22.8525	48.1611
50.24	10.2197	22.8662	48.2148
50.34	10.2344	22.917	48.2881
50.44	10.2627	22.9482	48.3584
50.54	10.2725	22.9893	48.4346
50.64	10.2881	23.0234	48.5029
50.74	10.2939	23.083	48.5664
50.84	10.3115	23.1025	48.6553
50.94	10.3232	23.1338	48.7295
51.04	10.3232	23.1514	48.792
51.14	10.3301	23.1924	48.833
51.24	10.3486	23.2334	48.874
51.34	10.3623	23.2588	48.9385
51.44	10.3662	23.2588	49.0117
51.54	10.3799	23.2939	49.0674
51.64	10.4023	23.3467	49.1289
51.74	10.4053	23.3682	49.1865
51.84	10.4219	23.3975	49.249
51.94	10.4209	23.4287	49.2803
52.04	10.4365	23.4502	49.3408
52.14	10.4502	23.5068	49.4238
52.24	10.4775	23.5342	49.4912
52.34	10.4912	23.5596	49.5439
52.44	10.5068	23.582	49.5889
52.54	10.5234	23.6025	49.6514
52.64	10.5557	23.6416	49.7305
52.74	10.5576	23.6826	49.7842
52.84	10.5869	23.7197	49.8486
52.94	10.5928	23.749	49.8877
53.04	10.6045	23.7881	49.9697
53.14	10.6182	23.8408	50.0176
53.24	10.6475	23.8701	50.0908
53.34	10.6455	23.9072	50.1514
53.44	10.6621	23.9688	50.2158
53.54	10.6846	23.9834	50.2607
53.64	10.71	24.0264	50.3135
53.74	10.7529	24.0771	50.3975
53.84	10.7568	24.1006	50.4668
53.94	10.7783	24.1455	50.5244
54.04	10.792	24.1728	50.5928
54.14	10.7959	24.1865	50.6416
54.24	10.8096	24.2334	50.7217
54.34	10.8262	24.2744	50.7842
54.44	10.8545	24.3105	50.8516
54.54	10.8721	24.3506	50.915
54.64	10.876	24.4111	50.9932
54.74	10.8926	24.4473	51.0566
54.84	10.915	24.4814	51.126
54.94	10.9248	24.5186	51.1768
55.04	10.9424	24.5518	51.2383
55.14	10.9707	24.5752	51.3213
55.24	10.9775	24.6143	51.3779
55.34	10.9971	24.6807	51.4619
55.44	11.0225	24.71	51.5264
55.54	11.0361	24.7354	51.5811
55.64	11.0615	24.7695	51.6367
55.74	11.0654	24.7842	51.6768
55.84	11.1064	24.8271	51.7393
55.94	11.1455	24.8643	51.7998
56.04	11.1709	24.8955	51.8467
56.14	11.1787	24.9424	51.9199
56.24	11.1807	24.9951	51.9424
56.34	11.2148	25.0303	52.0068
56.44	11.2236	25.04	52.0576
56.54	11.2256	25.0654	52.1318
56.64	11.251	25.1084	52.2002
56.74	11.2627	25.124	52.2432
56.84	11.2939	25.165	52.3066
56.94	11.3076	25.2109	52.3525
57.04	11.3408	25.251	52.4404
57.14	11.3525	25.2803	52.5088
57.24	11.3564	25.29	52.5479
57.34	11.3652	25.3232	52.6221
57.44	11.3818	25.3623	52.7021
57.54	11.4014	25.3955	52.79
57.64	11.3975	25.4346	52.8281
57.74	11.4033	25.4893	52.9014
57.84	11.4209	25.542	52.9932
57.94	11.4326	25.5635	53.0576
58.04	11.4482	25.5811	53.1318
58.14	11.4453	25.6133	53.1797
58.24	11.4658	25.6416	53.2334
58.34	11.4873	25.6748	53.3008
58.44	11.4922	25.7139	53.3525
58.54	11.5146	25.75	53.4014
58.64	11.5205	25.79	53.458
58.74	11.5283	25.8115	53.5127
58.84	11.5459	25.8213	53.5771
58.94	11.5752	25.8662	53.6514
59.04	11.585	25.8818	53.6992
59.14	11.5908	25.9307	53.7646
59.24	11.5986	25.96	53.8115
59.34	11.6338	26.001	53.8604
59.44	11.6494	26.0459	53.9268
59.54	11.6807	26.0928	53.9854
59.64	11.6738	26.1143	54.0303
59.74	11.6943	26.1494	54.0781
59.84	11.7158	26.1807	54.1396
59.94	11.7373	26.2139	54.1924
60.04	11.751	26.2627	54.249
60.14	11.751	26.2959	54.292
60.24	11.7617	26.3369	54.3398
60.34	11.7764	26.3818	54.4014
60.44	11.7939	26.4365	54.4814
60.54	11.8154	26.4853	54.5527
60.64	11.832	26.5088	54.6201
60.74	11.8389	26.5439	54.6963
60.84	11.8506	26.5557	54.7549
60.94	11.8662	26.583	54.8096
61.04	11.874	26.6104	54.8779
61.14	11.8955	26.6436	54.9443
61.24	11.9092	26.6689	55.0078
61.34	11.9209	26.7021	55.0615
61.44	11.9326	26.7158	55.126
61.54	11.9482	26.7471	55.1611
61.64	11.9424	26.7695	55.1982
61.74	11.9492	26.7803	55.2607
61.84	11.9678	26.8174	55.3135
61.94	11.9814	26.8564	55.3779
62.04	12.0049	26.8994	55.4521
62.14	12.0264	26.9404	55.5088
62.24	12.04	26.9736	55.5742
62.34	12.0576	27.0264	55.6416
62.44	12.0713	27.0459	55.7139
62.54	12.1016	27.0918	55.7773
62.64	12.1162	27.1201	55.8467
62.74	12.126	27.1572	55.9092
62.84	12.1475	27.1846	55.9521
62.94	12.1523	27.2158	56.0078
63.04	12.1631	27.2354	56.0771
63.14	12.1768	27.2822	56.1494
63.24	12.1943	27.3037	56.1787
63.34	12.2061	27.3525	56.2217
63.44	12.208	27.374	56.2705
63.54	12.251	27.4473	56.335
63.64	12.2588	27.4658	56.3945
63.74	12.2725	27.5205	56.4502
63.84	12.2832	27.5498	56.5107
63.94	12.3076	27.583	56.5791
64.04	12.3252	27.6006	56.6221
64.14	12.3584	27.6416	56.6748
64.24	12.3721	27.6709	56.7275
64.34	12.3994	27.708	56.8057
64.44	12.4053	27.7432	56.8428
64.54	12.4072	27.7568	56.8838
64.64	12.4316	27.7949	56.9346
64.74	12.4453	27.8135	56.999
64.84	12.4502	27.8486	57.0752
64.94	12.4541	27.8936	57.1221
65.04	12.4873	27.9268	57.1904
65.14	12.4971	27.9619	57.2432
65.24	12.5107	27.9912	57.3076
65.34	12.5107	28.04	57.3467
65.44	12.5264	28.0723	57.4121
65.54	12.5557	28.1045	57.4912
65.64	12.5684	28.1357	57.5518
65.74	12.5928	28.1826	57.624
65.84	12.5967	28.1963	57.6729
65.94	12.6104	28.2158	57.7373
66.04	12.6182	28.2354	57.792
66.14	12.624	28.2822	57.8291
66.24	12.6377	28.3096	57.9131
66.34	12.6436	28.3311	57.9648
66.44	12.6514	28.3525	58.0205
66.54	12.6621	28.3662	58.0615
66.64	12.6689	28.3975	58.1221
66.74	12.6982	28.4365	58.1768
66.84	12.7188	28.4863	58.2461
66.94	12.7295	28.5127	58.2803
67.04	12.7451	28.5518	58.3213
67.14	12.7588	28.5811	58.3857
67.24	12.7686	28.6221	58.4512
67.34	12.8018	28.6553	58.4912
67.44	12.8164	28.6816	58.5322
67.54	12.8408	28.7217	58.5967
67.64	12.8447	28.7393	58.624
67.74	12.8662	28.792	58.6924
67.84	12.8838	28.8271	58.7529
67.94	12.8877	28.8467	58.8057
68.04	12.9092	28.8818	58.8506
68.14	12.9209	28.8994	58.9063
68.24	12.9248	28.9326	58.9443
68.34	12.9326	28.9463	59.0107
68.44	12.9746	29.001	59.0791
68.54	12.9854	29.0303	59.1416
68.64	12.999	29.0674	59.1943
68.74	13.001	29.1182	59.2432
68.84	13.0283	29.1572	59.2881
68.94	13.0459	29.2041	59.3379
69.04	13.0596	29.21	59.3838
69.14	13.0654	29.2451	59.4404
69.24	13.083	29.2793	59.501
69.34	13.0898	29.3252	59.5791
69.44	13.1064	29.3643	59.6377
69.54	13.1279	29.4033	59.7041
69.64	13.1406	29.4316	59.748
69.74	13.1475	29.4678	59.7939
69.84	13.1709	29.4853	59.8594
69.94	13.1826	29.5127	59.9092
70.04	13.208	29.54	59.9502
70.14	13.2334	29.5459	60.0068
70.24	13.2471	29.5654	60.0537
70.34	13.292	29.6045	60.1104
70.44	13.3027	29.6396	60.1592
70.54	13.3252	29.667	60.1943
70.64	13.3389	29.6982	60.2266
70.74	13.3701	29.7236	60.2803
70.84	13.3896	29.7559	60.333
70.94	13.417	29.7939	60.374
71.04	13.4268	29.8213	60.4307
71.14	13.4561	29.8506	60.4951
71.24	13.4561	29.8916	60.5557
71.34	13.4893	29.9248	60.6084
71.44	13.502	29.9375	60.665
71.54	13.5205	29.9736	60.7217
71.64	13.5352	30.0322	60.7744
71.74	13.5518	30.0478	60.8174
71.84	13.5674	30.0811	60.8838
71.94	13.5732	30.1104	60.9561
72.04	13.6025	30.1318	61.0107
72.14	13.6162	30.1748	61.083
72.24	13.6338	30.1982	61.1387
72.34	13.6553	30.2275	61.1904
72.44	13.6807	30.2549	61.2432
72.54	13.6846	30.3018	61.29
72.64	13.6875	30.3272	61.3213
72.74	13.7041	30.3701	61.3779
72.84	13.7256	30.3955	61.4209
72.94	13.7354	30.4229	61.4697
73.04	13.7529	30.4619	61.5186
73.14	13.7803	30.4951	61.5605
73.24	13.8076	30.5381	61.6475
73.34	13.8213	30.5732	61.6982
73.44	13.8291	30.6064	61.7686
73.54	13.8467	30.6416	61.8389
73.64	13.8564	30.6748	61.9014
73.74	13.8691	30.7178	61.9541
73.84	13.8818	30.7568	62.0029
73.94	13.9004	30.7715	62.0469
74.04	13.9072	30.7959	62.0967
74.14	13.9248	30.8311	62.1514
74.24	13.9307	30.8525	62.1953
74.34	13.9385	30.874	62.2412
74.44	13.9775	30.917	62.2998
74.54	13.9951	30.9443	62.3408
74.64	14.0049	30.9951	62.3857
74.74	14.0049	31.0107	62.4482
74.84	14.0176	31.0439	62.4795
74.94	14.0459	31.1064	62.5439
75.04	14.0635	31.1377	62.6104
75.14	14.0693	31.1592	62.6318
75.24	14.0967	31.1846	62.6924
75.34	14.1299	31.2236	62.7295
75.44	14.1572	31.2471	62.7861
75.54	14.1748	31.29	62.8525
75.64	14.1904	31.335	62.917
75.74	14.2051	31.3545	62.9707
75.84	14.2373	31.4131	63.0225
75.94	14.2646	31.4443	63.0811
76.04	14.2822	31.4619	63.1572
76.14	14.3057	31.499	63.2236
76.24	14.335	31.5459	63.2959
76.34	14.3447	31.5771	63.3428
76.44	14.3623	31.6006	63.3955
76.54	14.3779	31.6221	63.4424
76.64	14.3945	31.6553	63.4951
76.74	14.4072	31.6982	63.5654
76.84	14.4248	31.7373	63.6016
76.94	14.4424	31.7725	63.6611
77.04	14.4541	31.8057	63.6982
77.14	14.4756	31.8486	63.7471
77.24	14.5049	31.8838	63.79
77.34	14.5381	31.9268	63.8584
77.44	14.5518	31.9502	63.9092
77.54	14.5664	31.9824	63.9678
77.64	14.583	32.0225	64.0186
77.74	14.5752	32.0361	64.0537
77.84	14.6162	32.0869	64.1143
77.94	14.626	32.1064	64.1553
78.04	14.6426	32.1484	64.2061
78.14	14.6572	32.1846	64.2549
78.24	14.6748	32.208	64.2979
78.34	14.6914	32.2412	64.3623
78.44	14.6943	32.2627	64.3877
78.54	14.7236	32.2939	64.4404
78.64	14.7334	32.3096	64.4697
78.74	14.749	32.3428	64.5244
78.84	14.7764	32.3896	64.6025
78.94	14.7861	32.415	64.6396
79.04	14.7998	32.4463	64.6963
79.14	14.8174	32.4697	64.7588
79.24	14.835	32.5029	64.79
79.34	14.8438	32.5186	64.8496
79.44	14.8604	32.5439	64.9014
79.54	14.8799	32.5791	64.9502
79.64	14.876	32.5967	64.9912
79.74	14.9092	32.6475	65.0635
79.84	14.915	32.6865	65.1123
79.94	14.9287	32.7217	65.1611
80.04	14.9561	32.7725	65.2451
80.14	14.9697	32.8096	65.2881
80.24	14.9893	32.8467	65.3232
80.34	15.0107	32.8857	65.3906
80.44	15.0264	32.917	65.415
80.54	15.0439	32.9404	65.4658
80.64	15.0566	32.9854	65.501
80.74	15.085	33.0088	65.5693
80.84	15.0986	33.0576	65.6182
80.94	15.1084	33.0732	65.6611
81.04	15.1377	33.0947	65.6924
81.14	15.1475	33.1455	65.7256
81.24	15.1406	33.1504	65.7813
81.34	15.1592	33.1748	65.8525
81.44	15.1865	33.2061	65.8926
81.54	15.1963	33.249	65.9639
81.64	15.2129	33.2627	66.0186
81.74	15.2197	33.2764	66.042
81.84	15.2432	33.2998	66.1025
81.94	15.2568	33.3174	66.1514
82.04	15.29	33.3643	66.2236
82.14	15.2979	33.3955	66.2764
82.24	15.3154	33.415	66.3389
82.34	15.3252	33.4424	66.3623
82.44	15.3467	33.4639	66.4189
82.54	15.3779	33.5146	66.4756
82.64	15.3721	33.542	66.498
82.74	15.3877	33.5557	66.5518
82.84	15.415	33.5947	66.6357
82.94	15.4248	33.6055	66.6865
83.04	15.4492	33.6357	66.7334
83.14	15.4697	33.6631	66.7705
83.24	15.4854	33.6943	66.8115
83.34	15.499	33.7295	66.8682
83.44	15.5264	33.7666	66.9189
83.54	15.54	33.79	66.9619
83.64	15.5596	33.8037	67.0215
83.74	15.5869	33.8545	67.1162
83.84	15.6006	33.8818	67.1631
83.94	15.6162	33.9229	67.2002
84.04	15.6338	33.9502	67.2295
84.14	15.6494	33.9756	67.2764
84.24	15.6768	34.0068	67.3232
84.34	15.6982	34.0342	67.3604
84.44	15.707	34.0654	67.3936
84.54	15.7119	34.0967	67.4385
84.64	15.7314	34.1201	67.4893
84.74	15.7471	34.1455	67.5117
84.84	15.7686	34.1846	67.5557
84.94	15.7832	34.1992	67.6289
85.04	15.7979	34.2334	67.6787
85.14	15.8252	34.2764	67.7432
85.24	15.835	34.3154	67.7842
85.34	15.8447	34.335	67.8311
85.44	15.8584	34.3584	67.8799
85.54	15.8857	34.3955	67.9209
85.64	15.9063	34.4346	67.9814
85.74	15.9268	34.4775	68.0264
85.84	15.9521	34.501	68.0771
85.94	15.9482	34.5342	68.0918
86.04	15.9951	34.585	68.124
86.14	16.0127	34.624	68.1592
86.24	16.0381	34.6553	68.2119
86.34	16.0439	34.6709	68.249
86.44	16.0557	34.7041	68.2842
86.54	16.0762	34.7354	68.3428
86.64	16.0928	34.7666	68.3721
86.74	16.126	34.8018	68.4248
86.84	16.1533	34.8408	68.4717
86.94	16.1729	34.8545	68.5205
87.04	16.2061	34.8857	68.5771
87.14	16.2236	34.9326	68.6318
87.24	16.2451	34.9443	68.6846
87.34	16.2744	34.9834	68.7383
87.44	16.2783	35.0166	68.7842
87.54	16.2881	35.0205	68.8271
87.64	16.3008	35.0537	68.8701
87.74	16.3193	35.0811	68.9268
87.84	16.3428	35.1104	68.9658
87.94	16.335	35.1396	69.0049
88.04	16.3447	35.1768	69.0635
88.14	16.3486	35.1963	69.124
88.24	16.3545	35.2119	69.1611
88.34	16.3701	35.2451	69.1768
88.44	16.3887	35.2764	69.2236
88.54	16.3975	35.3154	69.2764
88.64	16.4365	35.3467	69.3271
88.74	16.4463	35.3623	69.3535
88.84	16.4561	35.3955	69.4053
88.94	16.4775	35.4268	69.4639
89.04	16.4873	35.4658	69.5244
89.14	16.4971	35.5088	69.5635
89.24	16.5264	35.5439	69.6123
89.34	16.543	35.583	69.6533
89.44	16.5615	35.6279	69.7334
89.54	16.5654	35.6475	69.7666
89.64	16.5791	35.6748	69.8213
89.74	16.6064	35.71	69.8779
89.84	16.623	35.7617	69.9473
89.94	16.6475	35.7861	69.9854
90.04	16.665	35.8096	70.0518
90.14	16.6982	35.8467	70.1045
90.24	16.7061	35.8838	70.1396
90.34	16.7236	35.9072	70.1846
90.44	16.751	35.9346	70.2207
90.54	16.7744	35.9619	70.2529
90.64	16.792	35.9814	70.3076
90.74	16.7881	36.0146	70.3428
90.84	16.8115	36.0381	70.3936
90.94	16.8262	36.0732	70.4346
91.04	16.835	36.085	70.4932
91.14	16.8682	36.1357	70.5322
91.24	16.8838	36.1436	70.5732
91.34	16.8936	36.1689	70.626
91.44	16.9111	36.2061	70.6729
91.54	16.9229	36.2217	70.7295
91.64	16.9424	36.2471	70.7627
91.74	16.9541	36.2939	70.7959
91.84	16.9717	36.3174	70.8467
91.94	16.999	36.3564	70.9014
92.04	17.0146	36.3838	70.9463
92.14	17.0283	36.4229	70.9775
92.24	17.0342	36.4326	71.0361
92.34	17.0635	36.4756	71.0986
92.44	17.0791	36.4951	71.1406
92.54	17.0986	36.5225	71.1846
92.64	17.1162	36.5557	71.2061
92.74	17.1182	36.5791	71.2607
92.84	17.127	36.5947	71.3154
92.94	17.1514	36.626	71.3662
93.04	17.167	36.6572	71.4092
93.14	17.1865	36.6982	71.4658
93.24	17.2031	36.7207	71.5
93.34	17.2354	36.7646	71.5557
93.44	17.2373	36.792	71.5947
93.54	17.2607	36.8232	71.6416
93.64	17.2881	36.8545	71.6826
93.74	17.3115	36.8936	71.7412
93.84	17.3115	36.917	71.7979
93.94	17.3154	36.9131	71.8369
94.04	17.3252	36.9443	71.8916
94.14	17.3467	36.9795	71.9326
94.24	17.3564	36.9893	71.9775
94.34	17.374	37.0156	72.0205
94.44	17.3799	37.0479	72.0576
94.54	17.4063	37.0781	72.123
94.64	17.4189	37.1045	72.1709
94.74	17.4463	37.1357	72.2197
94.84	17.4482	37.1631	72.2842
94.94	17.4561	37.1943	72.3115
95.04	17.4658	37.2217	72.3408
95.14	17.4873	37.2549	72.3936
95.24	17.4971	37.2822	72.4346
95.34	17.5186	37.3076	72.4717
95.44	17.5283	37.3311	72.5127
95.54	17.5342	37.3564	72.5537
95.64	17.5459	37.3877	72.5752
95.74	17.5664	37.4082	72.6211
95.84	17.583	37.4326	72.6611
95.94	17.6084	37.46	72.7334
96.04	17.6299	37.4785	72.7549
96.14	17.6416	37.501	72.8096
96.24	17.6455	37.5225	72.8506
96.34	17.6709	37.5518	72.8955
96.44	17.6709	37.5693	72.9385
96.54	17.6787	37.5947	72.9814
96.64	17.6934	37.6328	73.0215
96.74	17.7256	37.6748	73.0732
96.84	17.7354	37.6904	73.1221
96.94	17.7451	37.7158	73.1631
97.04	17.7549	37.7236	73.1924
97.14	17.7646	37.7441	73.2295
97.24	17.7822	37.7686	73.2588
97.34	17.7969	37.8066	73.2969
97.44	17.8057	37.833	73.3311
97.54	17.8232	37.8643	73.3799
97.64	17.8447	37.8799	73.4092
97.74	17.8779	37.9248	73.4658
97.84	17.8916	37.9443	73.5127
97.94	17.9189	37.9756	73.5537
98.04	17.9365	38.0068	73.583
98.14	17.9658	38.0313	73.6201
98.24	17.9873	38.0732	73.6533
98.34	18.0156	38.1094	73.7012
98.44	18.0361	38.1416	73.7607
98.54	18.0693	38.1787	73.7939
98.64	18.085	38.2041	73.8379
98.74	18.1064	38.2354	73.8818
98.84	18.1123	38.2627	73.9268
98.94	18.1338	38.2939	73.9736
99.04	18.1553	38.333	74.0264
99.14	18.1885	38.3564	74.0771
99.24	18.208	38.3945	74.1123
99.34	18.2393	38.4385	74.1689
99.44	18.2744	38.4873	74.2217
99.54	18.292	38.5059	74.2617
99.64	18.3154	38.5439	74.3135
99.74	18.3369	38.5635	74.3721
99.84	18.3467	38.5869	74.4092
99.94	18.376	38.6064	74.4736
100.04	18.3818	38.6377	74.5068
100.14	18.4053	38.6709	74.542
100.24	18.4189	38.6934	74.5752
100.34	18.4385	38.7529	74.626
100.44	18.458	38.792	74.6768
100.54	18.4756	38.8252	74.7197
100.64	18.4961	38.8438	74.7637
100.74	18.5127	38.8779	74.8066
100.84	18.5342	38.9346	74.8721
100.94	18.5479	38.9736	74.9053
101.04	18.5713	38.9932	74.9561
101.14	18.5791	39.0332	75.0029
101.24	18.5869	39.0576	75.0479
101.34	18.6006	39.0889	75.0986
101.44	18.5967	39.1162	75.126
101.54	18.6182	39.167	75.1729
101.64	18.624	39.1865	75.2139
101.74	18.626	39.2158	75.2568
101.84	18.6475	39.2471	75.3037
101.94	18.6563	39.2852	75.3555
102.04	18.6807	39.3193	75.4248
102.14	18.6846	39.3486	75.46
102.24	18.6982	39.375	75.5127
102.34	18.7178	39.4072	75.5635
102.44	18.7256	39.4365	75.6025
102.54	18.751	39.4678	75.6475
102.64	18.7588	39.4873	75.6943
102.74	18.7744	39.5244	75.7451
102.84	18.8037	39.5635	75.8037
102.94	18.8252	39.5947	75.8438
103.04	18.835	39.6338	75.9033
103.14	18.8574	39.6455	75.9404
103.24	18.8789	39.6768	75.9863
103.34	18.8877	39.7158	76.0283
103.44	18.8896	39.7314	76.0596
103.54	18.917	39.7568	76.0967
103.64	18.9346	39.7842	76.1318
103.74	18.9404	39.8076	76.1768
103.84	18.9619	39.8428	76.2314
103.94	18.9775	39.8721	76.2568
104.04	18.9863	39.8848	76.2949
104.14	19.0068	39.9111	76.3408
104.24	19.0166	39.9258	76.374
104.34	19.0479	39.9639	76.4248
104.44	19.0674	39.9951	76.4521
104.54	19.085	40.0264	76.5059
104.64	19.1104	40.0459	76.5381
104.74	19.1416	40.085	76.5928
104.84	19.1533	40.1162	76.6338
104.94	19.1611	40.1396	76.667
105.04	19.1875	40.165	76.7012
105.14	19.2021	40.1885	76.7334
105.24	19.2217	40.1963	76.7627
105.34	19.2373	40.2275	76.8076
105.44	19.2666	40.2549	76.874
105.54	19.2764	40.2861	76.9033
105.64	19.2939	40.3252	76.9404
105.74	19.3154	40.3643	76.9971
105.84	19.3438	40.3838	77.0313
105.94	19.3525	40.415	77.083
106.04	19.3623	40.4463	77.1182
106.14	19.4004	40.4775	77.1592
106.24	19.4092	40.5107	77.1973
106.34	19.4268	40.5361	77.2529
106.44	19.4521	40.5557	77.2979
106.54	19.4678	40.583	77.333
106.64	19.4805	40.6035	77.377
106.74	19.4834	40.623	77.3994
106.84	19.5088	40.6553	77.4443
106.94	19.5166	40.6748	77.4912
107.04	19.5381	40.71	77.5244
107.14	19.5518	40.7627	77.5869
107.24	19.5557	40.7764	77.6221
107.34	19.5654	40.8096	77.6709
107.44	19.5869	40.835	77.7158
107.54	19.6074	40.873	77.75
107.64	19.6143	40.9043	77.7822
107.74	19.6162	40.917	77.8135
107.84	19.6377	40.9443	77.8604
107.94	19.6514	40.9756	77.8984
108.04	19.667	40.9951	77.958
108.14	19.6807	41.0264	78.0049
108.24	19.708	41.0576	78.0459
108.34	19.7295	41.0889	78.0771
108.44	19.7324	41.1211	78.1035
108.54	19.7529	41.1426	78.1611
108.64	19.7676	41.1631	78.2061
108.74	19.7764	41.1709	78.2334
108.84	19.8018	41.1963	78.2783
108.94	19.8174	41.2275	78.333
109.04	19.8154	41.2432	78.3545
109.14	19.8291	41.2646	78.4131
109.24	19.8477	41.2949	78.4648
109.34	19.8604	41.3174	78.5068
109.44	19.8721	41.3447	78.5469
109.54	19.9033	41.3799	78.5986
109.64	19.917	41.3945	78.6221
109.74	19.9346	41.4229	78.6865
109.84	19.9404	41.4482	78.7256
109.94	19.96	41.4775	78.7568
110.04	19.9873	41.5049	78.8115
110.14	20.0049	41.5205	78.8564
110.24	20.0146	41.5342	78.8916
110.34	20.0361	41.5771	78.9365
110.44	20.0498	41.6045	78.9873
110.54	20.0801	41.6309	79.0332
110.64	20.0947	41.6631	79.0654
110.74	20.1162	41.6865	79.0928
110.84	20.1318	41.7119	79.1396
110.94	20.1494	41.7324	79.165
111.04	20.165	41.7646	79.208
111.14	20.1748	41.7842	79.2451
111.24	20.1973	41.8232	79.2803
111.34	20.2139	41.8467	79.3174
111.44	20.2295	41.8779	79.3525
111.54	20.2383	41.9043	79.3857
111.64	20.2471	41.9229	79.4365
111.74	20.2451	41.9385	79.46
111.84	20.2588	41.9561	79.5088
111.94	20.2783	41.9941	79.542
112.04	20.2979	42.0068	79.5635
112.14	20.3115	42.042	79.6006
112.24	20.3271	42.0752	79.6533
112.34	20.3369	42.0908	79.6709
112.44	20.3506	42.1084	79.7197
112.54	20.3779	42.1455	79.7607
112.64	20.3906	42.1758	79.793
112.74	20.4053	42.2021	79.8193
112.84	20.4307	42.2227	79.8486
112.94	20.4541	42.251	79.8896
113.04	20.4639	42.2803	79.9189
113.14	20.4854	42.3057	79.9756
113.24	20.499	42.3291	80.0029
113.34	20.5146	42.3545	80.0498
113.44	20.5283	42.3857	80.0713
113.54	20.5361	42.4053	80.1162
113.64	20.5615	42.4404	80.1553
113.74	20.5811	42.4775	80.2021
113.84	20.5957	42.4971	80.2275
113.94	20.6084	42.5088	80.2549
114.04	20.6357	42.542	80.3018
114.14	20.6533	42.5596	80.335
114.24	20.6826	42.5928	80.3857
114.34	20.6982	42.624	80.4521
114.44	20.7021	42.6475	80.4736
114.54	20.7217	42.6709	80.5186
114.64	20.749	42.708	80.5693
114.74	20.7588	42.7236	80.6162
114.84	20.7764	42.7334	80.6533
114.94	20.79	42.7402	80.6865
115.04	20.8203	42.7773	80.7207
115.14	20.8467	42.7959	80.7764
115.24	20.8643	42.8271	80.8271
115.34	20.874	42.8643	80.8701
115.44	20.8994	42.8994	80.9189
115.54	20.9268	42.9326	80.9521
115.64	20.9443	42.9541	81.0166
115.74	20.9736	42.9971	81.0674
115.84	20.9912	43.0352	81.0908
115.94	20.9951	43.0518	81.1201
116.04	21.0205	43.085	81.1729
116.14	21.0234	43.1074	81.2109
116.24	21.0381	43.1299	81.2549
116.34	21.0537	43.1553	81.29
116.44	21.0635	43.1748	81.3076
116.54	21.0654	43.2139	81.3486
116.64	21.0791	43.2451	81.3857
116.74	21.1064	43.2764	81.4258
116.84	21.1162	43.3076	81.4736
116.94	21.1338	43.3311	81.5068
117.04	21.1611	43.3564	81.5654
117.14	21.1768	43.3877	81.5986
117.24	21.1895	43.415	81.625
117.34	21.2119	43.4502	81.6709
117.44	21.2236	43.4756	81.7002
117.54	21.2256	43.4834	81.7217
117.64	21.251	43.5205	81.7705
117.74	21.2861	43.5576	81.8232
117.84	21.2881	43.585	81.8564
117.94	21.3154	43.6162	81.9033
118.04	21.3291	43.6475	81.9482
118.14	21.3564	43.6846	82.001
118.24	21.3779	43.7119	82.0459
118.34	21.3945	43.7324	82.0918
118.44	21.4072	43.751	82.1318
118.54	21.4346	43.7832	82.1787
118.64	21.4521	43.8115	82.208
118.74	21.4658	43.8252	82.2451
118.84	21.4912	43.8564	82.292
118.94	21.5107	43.8916	82.3408
119.04	21.5342	43.9092	82.3779
119.14	21.5557	43.9346	82.4189
119.24	21.5693	43.9658	82.4365
119.34	21.5967	43.9971	82.4912
119.44	21.6016	44.0313	82.5234
119.54	21.6162	44.04	82.5518
119.64	21.6182	44.0576	82.5781
119.74	21.6338	44.0908	82.6318
119.84	21.6436	44.1162	82.6533
119.94	21.6475	44.1201	82.6709
120.04	21.6689	44.1504	82.708
120.14	21.6846	44.1924	82.7471
120.24	21.71	44.21	82.7979
120.34	21.7256	44.2432	82.8408
120.44	21.7432	44.2607	82.874
120.54	21.7705	44.3057	82.9033
120.64	21.7803	44.3311	82.9365
120.74	21.7959	44.3604	82.9756
120.84	21.8047	44.373	83.002
120.94	21.8213	44.4072	83.0264
121.04	21.8369	44.4404	83.0654
121.14	21.8428	44.4619	83.1006
121.24	21.8564	44.4854	83.1494
121.34	21.8818	44.5244	83.1904
121.44	21.8857	44.5439	83.2236
121.54	21.8994	44.583	83.2666
121.64	21.9111	44.6064	83.3057
121.74	21.9385	44.6416	83.3525
121.84	21.9482	44.6719	83.3975
121.94	21.9619	44.6904	83.4365
122.04	21.9893	44.7197	83.4873
122.14	22.0127	44.749	83.5303
122.24	22.04	44.7764	83.583
122.34	22.0498	44.7998	83.6094
122.44	22.0811	44.8369	83.667
122.54	22.0957	44.8555	83.7012
122.64	22.1006	44.874	83.7295
122.74	22.1201	44.8975	83.7432
122.84	22.1279	44.9229	83.7861
122.94	22.1416	44.9482	83.8252
123.04	22.1533	44.9697	83.8525
123.14	22.1709	44.9873	83.8896
123.24	22.1943	45.0205	83.9424
123.34	22.2002	45.0264	83.9717
123.44	22.2314	45.0586	84.0049
123.54	22.2471	45.083	84.0342
123.64	22.2686	45.0967	84.0713
123.74	22.2744	45.1084	84.1045
123.84	22.2959	45.1416	84.1318
123.94	22.3096	45.1553	84.1807
124.04	22.3135	45.1748	84.21
124.14	22.3389	45.2061	84.2432
124.24	22.3457	45.2363	84.2617
124.34	22.3701	45.2666	84.3174
124.44	22.3779	45.2822	84.3623
124.54	22.3975	45.3057	84.3945
124.64	22.4072	45.3408	84.4346
124.74	22.4092	45.3467	84.4639
124.84	22.4287	45.3838	84.5107
124.94	22.4482	45.4072	84.5439
125.04	22.4697	45.4229	84.5889
125.14	22.4658	45.4424	84.6338
125.24	22.4756	45.4678	84.667
125.34	22.4971	45.5	84.7061
125.44	22.5029	45.5068	84.7412
125.54	22.5244	45.5303	84.7822
125.64	22.5264	45.5557	84.8271
125.74	22.5322	45.5596	84.8584
125.84	22.5479	45.583	84.9053
125.94	22.5498	45.6006	84.9189
126.04	22.5645	45.6211	84.9551
126.14	22.585	45.6494	84.9932
126.24	22.6143	45.6748	85.041
126.34	22.6084	45.6943	85.0596
126.44	22.6318	45.71	85.0811
126.54	22.6455	45.7354	85.126
126.64	22.6553	45.7529	85.1572
126.74	22.6572	45.7705	85.1924
126.84	22.6826	45.7881	85.2256
126.94	22.7021	45.8252	85.2725
127.04	22.7061	45.833	85.3018
127.14	22.7197	45.8525	85.3389
127.24	22.7314	45.8682	85.3877
127.34	22.751	45.8975	85.4307
127.44	22.7666	45.9258	85.4639
127.54	22.7881	45.9424	85.4971
127.64	22.7969	45.9434	85.5195
127.74	22.8174	45.9736	85.5635
127.84	22.833	46.0049	85.5908
127.94	22.8467	46.0244	85.6201
128.04	22.8564	46.0361	85.6455
128.14	22.8701	46.0674	85.6963
128.24	22.8975	46.0869	85.7236
128.34	22.9033	46.1221	85.7568
128.44	22.8955	46.1357	85.7803
128.54	22.9092	46.1553	85.8174
128.64	22.9365	46.1865	85.8701
128.74	22.9424	46.2109	85.8994
128.84	22.957	46.2129	85.9219
128.94	22.9814	46.2373	85.959
129.04	22.9854	46.2549	85.9814
129.14	22.999	46.2783	86.0107
129.24	23.0264	46.3115	86.0518
129.34	23.0244	46.3135	86.0732
129.44	23.0381	46.3486	86.1162
129.54	23.0537	46.3701	86.1318
129.64	23.0615	46.3916	86.1729
129.74	23.0654	46.4053	86.1904
129.84	23.0908	46.4248	86.2275
129.94	23.1064	46.4531	86.2803
130.04	23.124	46.4775	86.3018
130.14	23.1396	46.4971	86.3428
130.24	23.1494	46.5283	86.3838
130.34	23.1592	46.5361	86.4014
130.44	23.1807	46.5713	86.4463
130.54	23.1758	46.584	86.4492
130.64	23.1807	46.5986	86.4775
130.74	23.1963	46.6201	86.5107
130.84	23.2061	46.6338	86.5449
130.94	23.208	46.6533	86.5654
131.04	23.2119	46.6689	86.5967
131.14	23.2119	46.6826	86.6201
131.24	23.2275	46.7148	86.665
131.34	23.2295	46.7393	86.6846
131.44	23.249	46.7568	86.7236
131.54	23.251	46.7646	86.7451
131.64	23.2705	46.7881	86.7881
131.74	23.29	46.8174	86.8154
131.84	23.2803	46.8252	86.8291
131.94	23.2959	46.8564	86.8701
132.04	23.3018	46.8643	86.8896
132.14	23.3174	46.8799	86.9268
132.24	23.3379	46.9043	86.9531
132.34	23.3506	46.9229	86.9854
132.44	23.3545	46.9434	87.0244
132.54	23.3643	46.9678	87.0635
132.64	23.3623	46.9932	87.1025
132.74	23.3779	47.0068	87.124
132.84	23.3799	47.0264	87.1572
132.94	23.3994	47.0498	87.1865
133.04	23.4072	47.0635	87.2021
133.14	23.4053	47.0693	87.2158
133.24	23.4111	47.0947	87.2471
133.34	23.4189	47.1182	87.2744
133.44	23.4326	47.1416	87.2998
133.54	23.4404	47.1709	87.3193
133.64	23.4482	47.1973	87.3604
133.74	23.4619	47.2256	87.3896
133.84	23.4658	47.2295	87.4189
133.94	23.4717	47.251	87.4365
134.04	23.498	47.2754	87.4668
134.14	23.499	47.2939	87.4932
134.24	23.5186	47.3291	87.5322
134.34	23.5264	47.3428	87.5518
134.44	23.54	47.3604	87.585
134.54	23.5479	47.3975	87.6055
134.64	23.5576	47.4092	87.6221
134.74	23.5635	47.4189	87.6475
134.84	23.5791	47.4404	87.6748
134.94	23.5762	47.458	87.7119
135.04	23.6055	47.4834	87.7451
135.14	23.6113	47.499	87.7725
135.24	23.6104	47.5088	87.7979
135.34	23.6426	47.5303	87.8213
135.44	23.6543	47.5322	87.8506
135.54	23.6553	47.5645	87.8799
135.64	23.6689	47.5771	87.9092
135.74	23.6807	47.6084	87.9209
135.84	23.7041	47.6299	87.9424
135.94	23.7021	47.6396	87.9639
136.04	23.7051	47.6543	87.9922
136.14	23.7295	47.6729	88.0166
136.24	23.7412	47.7002	88.0361
136.34	23.7656	47.7373	88.0713
136.44	23.7881	47.7451	88.1123
136.54	23.79	47.7646	88.1338
136.64	23.8096	47.7842	88.165
136.74	23.8203	47.792	88.1885
136.84	23.8193	47.7979	88.2197
136.94	23.8271	47.8232	88.2412
137.04	23.8408	47.8369	88.2783
137.14	23.8486	47.8486	88.3057
137.24	23.8613	47.8701	88.333
137.34	23.8652	47.8799	88.3545
137.44	23.8857	47.9092	88.4014
137.54	23.8965	47.915	88.4189
137.64	23.9111	47.9346	88.4463
137.74	23.9219	47.9502	88.5049
137.84	23.917	47.9639	88.5439
137.94	23.9248	47.9883	88.5713
138.04	23.9307	47.9971	88.6045
138.14	23.9424	48.0283	88.6279
138.24	23.9648	48.0469	88.666
138.34	23.9658	48.0537	88.6846
138.44	23.9678	48.0615	88.7119
138.54	23.9736	48.0635	88.7451
138.64	23.9834	48.0791	88.7725
138.74	24.0049	48.1084	88.8193
138.84	24.0068	48.1221	88.8525
138.94	23.9971	48.1279	88.874
139.04	24.0205	48.1572	88.9092
139.14	24.0244	48.1611	88.9385
139.24	24.0303	48.1787	88.9561
139.34	24.0459	48.2002	88.9912
139.44	24.0596	48.2178	89.0166
139.54	24.0693	48.249	89.0557
139.64	24.0771	48.2744	89.0947
[truncated: 4,113 more rows]
