# Supplementary material for: FNDC1 is a myokine that promotes myogenesis and muscle regeneration
Source: EMBO J. 2024 Nov 20;44(1):30–53. doi: 10.1038/s44318-024-00285-0 (PMC11695938; doi:10.1038/s44318-024-00285-0)
Supplement: Supplementary file 7 — Source data Fig. 4 [file 44318_2024_285_MOESM7_ESM.zip › Fig 4/Fig 4I/Fig4I.xlsx]

## Sheet: Sheet1
Fig 4I
	Control	mFNDC1	k43c	mFNDC1+k43c
	30.15	45.62	15.34	16.85
	31.58	45.69	16.28	14.36
	32.45	42.35	17.34	13.68
	28.64	41.92	16.82	15.91
	31.59	46.15	18.36	14.35
	25.91	47.36	16.48	17.65
