# Supplementary material for: FNDC1 is a myokine that promotes myogenesis and muscle regeneration
Source: EMBO J. 2024 Nov 20;44(1):30–53. doi: 10.1038/s44318-024-00285-0 (PMC11695938; doi:10.1038/s44318-024-00285-0)
Supplement: Supplementary file 8 — Source data Fig. 5 [file 44318_2024_285_MOESM8_ESM.zip]

Archive with 41 entries (33 files):
- Fig 5/
- Fig 5/Fig 5C/
- Fig 5/Fig 5C/5-C-AKT.tif
- Fig 5/Fig 5C/5-C-mTOR.tif
- Fig 5/Fig 5C/5-C-p-mTOR.tif
- Fig 5/Fig 5C/5-C-pAKT.tif
- Fig 5/Fig 5C/5-C-TUBULIN.tif
- Fig 5/Fig 5C/Fig5C.xlsx
- Fig 5/Fig 5D/
- Fig 5/Fig 5D/5-D-AKT.tif
- Fig 5/Fig 5D/5-D-mTOR.tif
- Fig 5/Fig 5D/5-D-p-AKT.tif
- Fig 5/Fig 5D/5-D-p-mTOR.tif
- Fig 5/Fig 5D/5-D-TUBULIN.tif
- Fig 5/Fig 5D/Fig5D.xlsx
- Fig 5/Fig 5E/
- Fig 5/Fig 5E/5-E-AKT.tif
- Fig 5/Fig 5E/5-E-mTOR.tif
- Fig 5/Fig 5E/5-E-p-AKT.tif
- Fig 5/Fig 5E/5-E-p-mTOR.tif
- Fig 5/Fig 5E/5-E-TUBULIN.tif
- Fig 5/Fig 5E/Fig5E.xlsx
- Fig 5/Fig 5F/
- Fig 5/Fig 5F/5-F-AKT.tif
- Fig 5/Fig 5F/5-F-FAK.tif
- Fig 5/Fig 5F/5-F-mTOR.tif
- Fig 5/Fig 5F/5-F-MYHC.tif
- Fig 5/Fig 5F/5-F-MYOG.tif
- Fig 5/Fig 5F/5-F-p-AKT.tif
- Fig 5/Fig 5F/5-F-p-FAK.tif
- Fig 5/Fig 5F/5-F-p-mTOR.tif
- Fig 5/Fig 5F/5-F-TUBULIN.tif
- Fig 5/Fig 5G/
- Fig 5/Fig 5G/Fig5G.xlsx
- Fig 5/Fig 5H/
- Fig 5/Fig 5H/5H-Control+LY294002.tif
- Fig 5/Fig 5H/5H-Control-DMSO.tif
- Fig 5/Fig 5H/5H-mFNDC1+DMSO.tif
- Fig 5/Fig 5H/5H-mFNDC1+LY294002.tif
- Fig 5/Fig 5I/
- Fig 5/Fig 5I/Fig5I.xlsx
