# Supplementary material for: FNDC1 is a myokine that promotes myogenesis and muscle regeneration
Source: EMBO J. 2024 Nov 20;44(1):30–53. doi: 10.1038/s44318-024-00285-0 (PMC11695938; doi:10.1038/s44318-024-00285-0)
Supplement: Supplementary file 8 — Source data Fig. 5 [file 44318_2024_285_MOESM8_ESM.zip › Fig 5/Fig 5C/Fig5C.xlsx]

## Sheet: Sheet1
Fig 5C
		siControl			siFndc1
	p-AKT/AKT	1.0256	0.985	1.035	0.456	0.4236	0.5321
	p-mTOR/mTOR	1.036	0.8953	1.1023	0.3879	0.22143	0.3698
