# Supplementary material for: FNDC1 is a myokine that promotes myogenesis and muscle regeneration
Source: EMBO J. 2024 Nov 20;44(1):30–53. doi: 10.1038/s44318-024-00285-0 (PMC11695938; doi:10.1038/s44318-024-00285-0)
Supplement: Supplementary file 8 — Source data Fig. 5 [file 44318_2024_285_MOESM8_ESM.zip › Fig 5/Fig 5D/Fig5D.xlsx]

## Sheet: Sheet1
Fig 5D
		Control			mFNDC1
	p-AKT/AKT	1.025	1.023	0.856	1.92565	1.95992	2.0125
	p-mTOR/mTOR	0.892	0.865	1.20356	2.95667	2.9235	3.1568
