# Supplementary material for: FNDC1 is a myokine that promotes myogenesis and muscle regeneration
Source: EMBO J. 2024 Nov 20;44(1):30–53. doi: 10.1038/s44318-024-00285-0 (PMC11695938; doi:10.1038/s44318-024-00285-0)
Supplement: Supplementary file 8 — Source data Fig. 5 [file 44318_2024_285_MOESM8_ESM.zip › Fig 5/Fig 5E/Fig5E.xlsx]

## Sheet: Sheet1
Fig 5E
		siControl			siFAK+ mFNDC1			siFAK+ mFNDC1			siFAK + mFNDC1
	p-AKT/AKT	0.904095	0.983792	1.11211	1.81952	2.02459	2.09687	0.429052	0.510317	0.467806	0.384962	0.404634	0.342189
	p-mTOR/mTOR	0.923077	1.01538	1.06154	2.12308	1.89231	2.07692	0.461539	0.553846	0.646154	0.507692	0.646154	0.461539
