# Supplementary material for: FNDC1 is a myokine that promotes myogenesis and muscle regeneration
Source: EMBO J. 2024 Nov 20;44(1):30–53. doi: 10.1038/s44318-024-00285-0 (PMC11695938; doi:10.1038/s44318-024-00285-0)
Supplement: Supplementary file 8 — Source data Fig. 5 [file 44318_2024_285_MOESM8_ESM.zip › Fig 5/Fig 5G/Fig5G.xlsx]

## Sheet: Sheet1
Fig 5G
		Control			mFNDC1			LY294002			mFNDC1+LY294002
	MYHC	0.909	1.091	1.025	2.527	2.15	2.182	0.455	0.545	0.364	0.273	0.455	0.418
	MYOG	0.954	1.046	1	2.084	2.297	2.252	0.282	0.329	0.327	0.436	0.378	0.438
	p-AKT/AKT	0.818	1.027	1.182	1.818	1.636	1.727	0.532	0.427	0.418	0.564	0.527	0.473
	p-mTOR/mTOR	0.811	1.054	1.135	2.838	2.319	2.514	0.449	0.568	0.486	0.405	0.349	0.368
	p-FAK/FAK	0.769	1.154	1.077	1.923	1.846	1.769	0.769	0.824	0.623	2.04	1.923	1.769
