# Supplementary material for: FNDC1 is a myokine that promotes myogenesis and muscle regeneration
Source: EMBO J. 2024 Nov 20;44(1):30–53. doi: 10.1038/s44318-024-00285-0 (PMC11695938; doi:10.1038/s44318-024-00285-0)
Supplement: Supplementary file 8 — Source data Fig. 5 [file 44318_2024_285_MOESM8_ESM.zip › Fig 5/Fig 5I/Fig5I.xlsx]

## Sheet: Sheet1
Fig 5I
	Control	mFNDC1	LY294002	mFNDC1+LY294002
	30.15	45.18	15.16	16.47
	31.45	45.69	16.34	14.36
	32.48	42.16	17.64	13.25
	28.14	41.36	16.47	15.95
	31.65	46.17	18.64	14.65
	25.17	47.65	16.48	17.64
