# Supplementary material for: FNDC1 is a myokine that promotes myogenesis and muscle regeneration
Source: EMBO J. 2024 Nov 20;44(1):30–53. doi: 10.1038/s44318-024-00285-0 (PMC11695938; doi:10.1038/s44318-024-00285-0)
Supplement: Supplementary file 9 — Source data Fig. 6 [file 44318_2024_285_MOESM9_ESM.zip]

Archive with 31 entries (20 files):
- Fig 6/
- Fig 6/Fig 6B/
- Fig 6/Fig 6B/6B-Control-Day 14.tif
- Fig 6/Fig 6B/6B-Control-Day 5.tif
- Fig 6/Fig 6B/6B-mFNDC1-Day 14.tif
- Fig 6/Fig 6B/6B-mFNDC1-Day 5.tif
- Fig 6/Fig 6C/
- Fig 6/Fig 6C/6C-Control-Day 5.tif
- Fig 6/Fig 6C/6C-mFNDC1-Day 5.tif
- Fig 6/Fig 6D/
- Fig 6/Fig 6D/Fig6D.xlsx
- Fig 6/Fig 6E/
- Fig 6/Fig 6E/Fig6E.xlsx
- Fig 6/Fig 6F/
- Fig 6/Fig 6F/Fig6F.xlsx
- Fig 6/Fig 6G/
- Fig 6/Fig 6G/Fig6G.xlsx
- Fig 6/Fig 6H/
- Fig 6/Fig 6H/Fig6H.xlsx
- Fig 6/Fig 6I/
- Fig 6/Fig 6I/Fig6I.xlsx
- Fig 6/Fig 6J/
- Fig 6/Fig 6J/6J-Control-MYOG.tif
- Fig 6/Fig 6J/6J-mFNDC1-MYOG.tif
- Fig 6/Fig 6J/6J-shControl-MYOG.tif
- Fig 6/Fig 6J/6J-shFNDC1-MYOG.tif
- Fig 6/Fig 6K/
- Fig 6/Fig 6K/6K-Control-MYHC.tif
- Fig 6/Fig 6K/6K-mFNDC1-MYHC.tif
- Fig 6/Fig 6K/6K-shControl-MYHC.tif
- Fig 6/Fig 6K/6K-shFNDC1-MYHC.tif
