# Supplementary material for: FNDC1 is a myokine that promotes myogenesis and muscle regeneration
Source: EMBO J. 2024 Nov 20;44(1):30–53. doi: 10.1038/s44318-024-00285-0 (PMC11695938; doi:10.1038/s44318-024-00285-0)
Supplement: Supplementary file 9 — Source data Fig. 6 [file 44318_2024_285_MOESM9_ESM.zip › Fig 6/Fig 6D/Fig6D.xlsx]

## Sheet: Sheet1
Fig 6D
		Control						mFNDC1
	<5	2.69959	2.32402	2.48933	2.64619	2.31693	2.37764	1.3218	1.01685	1.2913	1.04162	1.71226	1.84667
	5-7.5	10.7251	10.1564	11.7659	12.0189	12.6082	12.1111	4.23754	4.44509	3.19028	3.91571	3.91084	3.0125
	7.5-10	19.9644	19.0668	19.5489	19.2635	18.8611	19.4947	10.069	12.2894	12.9985	13.1552	11.8338	10.0727
	10-12.5	21.4712	23.6852	21.9264	21.8172	21.4758	21.1944	22.8982	24.5594	21.9806	19.8293	21.6413	20.8543
	12.5-15	17.3485	16.6736	18.4312	17.9034	19.7171	17.9066	22.7039	19.9303	20.1766	24.5744	23.8095	26.4503
	15-17.5	11.0286	11.7388	10.3637	9.76129	9.826	10.9223	18.1261	16.8119	16.4831	18.0257	15.542	17.5713
	17.5-20	5.92236	6.58636	5.83215	6.3564	5.91793	6.33417	8.12518	7.99923	9.19104	8.06288	8.92604	8.77635
	20-22.5	4.84462	4.63617	3.13961	3.81199	4.22443	4.54166	5.20945	4.21267	7.19711	4.17129	4.41743	4.18765
	22.5-25	3.72502	2.85805	3.63747	3.56218	2.77287	2.86059	4.19866	5.50068	3.96886	4.52332	4.30598	4.17833
	25-27.5	1.42304	1.54275	1.92034	1.85973	1.40504	1.38386	2.29371	2.60507	2.82947	1.94821	3.25228	2.33166
	27.5-30	0.585958	0.583477	0.75188	0.869726	0.64204	0.47367	0.573428	0.455162	0.550703	0.665477	0.283688	0.522291
	>30	0.261588	0.148342	0.19305	0.129534	0.232623	0.399368	0.242978	0.174317	0.142423	0.086801	0.364742	0.195859
