# Supplementary material for: FNDC1 is a myokine that promotes myogenesis and muscle regeneration
Source: EMBO J. 2024 Nov 20;44(1):30–53. doi: 10.1038/s44318-024-00285-0 (PMC11695938; doi:10.1038/s44318-024-00285-0)
Supplement: Supplementary file 9 — Source data Fig. 6 [file 44318_2024_285_MOESM9_ESM.zip › Fig 6/Fig 6E/Fig6E.xlsx]

## Sheet: Sheet1
Fig 6E
	Control	mFNDC1
	1352.37	1731.02
	1307.3	1698.3
	1304.32	1636.5
	1345.5	1659.5
	1384.6	1628.3
	1328.6	1703.8
