# Supplementary material for: FNDC1 is a myokine that promotes myogenesis and muscle regeneration
Source: EMBO J. 2024 Nov 20;44(1):30–53. doi: 10.1038/s44318-024-00285-0 (PMC11695938; doi:10.1038/s44318-024-00285-0)
Supplement: Supplementary file 9 — Source data Fig. 6 [file 44318_2024_285_MOESM9_ESM.zip › Fig 6/Fig 6F/Fig6F.xlsx]

## Sheet: Sheet1
Fig 6F
	Control	mFNDC1
	41.56	59.36
	40.23	59.36
	39.36	57.6
	38.64	62.8
	37.69	64.32
	39.56	58.62
