# Supplementary material for: FNDC1 is a myokine that promotes myogenesis and muscle regeneration
Source: EMBO J. 2024 Nov 20;44(1):30–53. doi: 10.1038/s44318-024-00285-0 (PMC11695938; doi:10.1038/s44318-024-00285-0)
Supplement: Supplementary file 9 — Source data Fig. 6 [file 44318_2024_285_MOESM9_ESM.zip › Fig 6/Fig 6G/Fig6G.xlsx]

## Sheet: Sheet1
Fig 6G
		Control						mFNDC1
	Myh3	0.870329	1.17661	0.939624	1.11996	1.00747	0.886013	2.99765	2.26244	3.31848	3.24221	3.35391	3.5102
	Myog	0.808924	1.12232	0.976858	1.22916	0.99651	0.866227	3.36105	3.36401	3.73772	3.14802	3.48682	3.73788
	Myod	0.923242	1.01545	1.08265	0.964818	0.902377	1.11145	5.71193	5.2154	5.40282	5.40721	5.51396	5.17859
