# Supplementary material for: FNDC1 is a myokine that promotes myogenesis and muscle regeneration
Source: EMBO J. 2024 Nov 20;44(1):30–53. doi: 10.1038/s44318-024-00285-0 (PMC11695938; doi:10.1038/s44318-024-00285-0)
Supplement: Supplementary file 9 — Source data Fig. 6 [file 44318_2024_285_MOESM9_ESM.zip › Fig 6/Fig 6H/Fig6H.xlsx]

## Sheet: Sheet1
Fig 6H
		PAX7+MYOD-			PAX7+MYOD+			PAX7-MYOD+
	Control	12.7077	12.2853	9.60871	32.0251	35.235	28.235	59.559	52.0027	56.3416
	mFNDC1	10.6033	11.7965	10.2615	19.7986	20.7267	21.5774	71.4268	65.3303	67.4789
