# Supplementary material for: FNDC1 is a myokine that promotes myogenesis and muscle regeneration
Source: EMBO J. 2024 Nov 20;44(1):30–53. doi: 10.1038/s44318-024-00285-0 (PMC11695938; doi:10.1038/s44318-024-00285-0)
Supplement: Supplementary file 9 — Source data Fig. 6 [file 44318_2024_285_MOESM9_ESM.zip › Fig 6/Fig 6I/Fig6I.xlsx]

## Sheet: Sheet1
Fig 6I		PAX7+MYOD-			PAX7+MYOD+			PAX7-MYOD+
	AAV-scra	11.9988	12.1381	13.55	33.7454	33.0918	36.9873	51.2444	52.4965	54.7477
	AAV-shFndc1	10.9521	14.6732	17.0813	40.0583	45.7349	44.2813	38.7531	44.0273	44.4387
