# Supplementary material for: FNDC1 is a myokine that promotes myogenesis and muscle regeneration
Source: EMBO J. 2024 Nov 20;44(1):30–53. doi: 10.1038/s44318-024-00285-0 (PMC11695938; doi:10.1038/s44318-024-00285-0)
Supplement: Supplementary file 10 — Source data Fig. 7 [file 44318_2024_285_MOESM10_ESM.zip]

Archive with 30 entries (23 files):
- Fig 7/
- Fig 7/Fig 7A/
- Fig 7/Fig 7A/7A-Control+AAV-itgb1-Day14.tif
- Fig 7/Fig 7A/7A-Control+AAV-itgb1.tif
- Fig 7/Fig 7A/7A-Control+AAV-scra-Day14.tif
- Fig 7/Fig 7A/7A-Control+AAV-scra.tif
- Fig 7/Fig 7A/7A-mFNDC1+AAV-itgb1-Day14.tif
- Fig 7/Fig 7A/7A-mFNDC1+AAV-itgb1.tif
- Fig 7/Fig 7A/7A-mFNDC1+AAV-scra-day14.tif
- Fig 7/Fig 7A/7A-mFNDC1+AAV-scra.tif
- Fig 7/Fig 7B/
- Fig 7/Fig 7B/7B-Control+AAV-itgb1.tif
- Fig 7/Fig 7B/7B-Control+AAV-scra.tif
- Fig 7/Fig 7B/7B-mFNDC1+AAV-itgb1.tif
- Fig 7/Fig 7B/7B-mFNDC1+AAV-scra.tif
- Fig 7/Fig 7C/
- Fig 7/Fig 7C/Fig7C.xlsx
- Fig 7/Fig 7D/
- Fig 7/Fig 7D/Fig7D.xlsx
- Fig 7/Fig 7E/
- Fig 7/Fig 7E/7-E-AKT.tif
- Fig 7/Fig 7E/7-E-eMYHC.tif
- Fig 7/Fig 7E/7-E-FAK.tif
- Fig 7/Fig 7E/7-E-ITGB1.tif
- Fig 7/Fig 7E/7-E-mTOR.tif
- Fig 7/Fig 7E/7-E-p-AKT.tif
- Fig 7/Fig 7E/7-E-p-FAK.tif
- Fig 7/Fig 7E/7-E-pmTOR-TUBULIN.tif
- Fig 7/Fig 7F/
- Fig 7/Fig 7F/Fig7F.xlsx
