# Supplementary material for: FNDC1 is a myokine that promotes myogenesis and muscle regeneration
Source: EMBO J. 2024 Nov 20;44(1):30–53. doi: 10.1038/s44318-024-00285-0 (PMC11695938; doi:10.1038/s44318-024-00285-0)
Supplement: Supplementary file 10 — Source data Fig. 7 [file 44318_2024_285_MOESM10_ESM.zip › Fig 7/Fig 7C/Fig7C.xlsx]

## Sheet: Sheet1
Fig 7C
	AAV-scra+Control	AAV-scra+mFNDC1	AAV-shItgb1+Control	AAV-shItgb1+mFNDC1
	682.51	1120.24	389.26	376.43
	523.54	1189.45	399.36	389.34
	653.54	1125.36	456.66	469.42
	636.25	1182.81	402.36	436.34
	689.36	1293.42	400.26	421.32
	596.25	1325.15	461.02	401.32
