# Supplementary material for: FNDC1 is a myokine that promotes myogenesis and muscle regeneration
Source: EMBO J. 2024 Nov 20;44(1):30–53. doi: 10.1038/s44318-024-00285-0 (PMC11695938; doi:10.1038/s44318-024-00285-0)
Supplement: Supplementary file 10 — Source data Fig. 7 [file 44318_2024_285_MOESM10_ESM.zip › Fig 7/Fig 7D/Fig7D.xlsx]

## Sheet: Sheet1
Fig 7D
		AAV-scra+control			AAV-scra+mFNDC1			AAV-shItgb1+control			AAV-shItgb1+mFNDC1
	<5	5.37883	4.24111	4.62201	2.04848	2.97376	2.82832	5.11247	4.42846	5.485	4.94064	5.42318	5.59987
	5-7.5	8.62017	9.31649	8.08952	5.51741	5.45089	5.90838	10.4294	11.7415	11.1157	8.95176	9.68179	10.5392
	7.5-10	18.565	19.1696	18.0203	10.5963	10.83	10.7802	17.8937	16.6169	15.1596	15.5191	16.8948	16.7404
	10-12.5	23.5825	23.112	23.8324	20.9028	21.2012	21.1882	23.0061	22.9549	23.883	24.198	24.293	22.0445
	12.5-15	20.572	19.9362	20.601	24.9446	25.6539	24.2535	20.9611	19.9078	19.1267	20.9043	20.1244	21.0587
	15-17.5	11.2393	11.897	11.3549	13.2449	11.9182	13.6648	9.40695	9.95389	11.9415	9.45693	9.0555	8.24304
	17.5-20	4.51581	4.5796	5.12723	8.38738	8.34188	7.92305	5.01023	5.77935	4.59444	5.30437	4.41139	4.88016
	20-22.5	3.21124	3.60643	3.01631	6.01186	5.55361	5.7909	3.27198	3.64637	3.40029	4.73857	4.73517	4.17032
	22.5-25	2.30808	2.02697	2.5191	3.82404	3.66983	3.5164	2.35174	2.55957	2.71214	3.3948	3.0556	3.83512
	25-27.5	1.30457	1.82487	2.25998	2.50709	2.01541	2.39494	1.32924	1.0411	1.08081	1.37408	1.37603	1.89291
	27.5-30	0.200702	0.165264	0.532232	1.3468	1.85685	1.3337	0.715746	0.882646	0.934069	0.844658	0.845854	0.966174
	>30	0.501756	0.124446	0.025011	0.668219	0.534518	0.417585	0.511247	0.487537	0.566716	0.372821	0.103202	0.029577
