# Supplementary material for: FNDC1 is a myokine that promotes myogenesis and muscle regeneration
Source: EMBO J. 2024 Nov 20;44(1):30–53. doi: 10.1038/s44318-024-00285-0 (PMC11695938; doi:10.1038/s44318-024-00285-0)
Supplement: Supplementary file 10 — Source data Fig. 7 [file 44318_2024_285_MOESM10_ESM.zip › Fig 7/Fig 7F/Fig7F.xlsx]

## Sheet: Sheet1
Fig 7F
		AAV-scra+control			AAV-scra+mFNDC1			AAV-shItgb1+control			AAV-shItgb1+mFNDC1
	eMYHC	0.837393	1.00487	1.15773	2.90299	2.94648	2.96511	0.418696	0.502436	0.334957	0.251218	0.418696	0.385201
	ITGB1	0.837393	1.00487	1.15773	1.8675	1.89548	1.90746	0.418696	0.502437	0.334957	0.251218	0.418696	0.385201
	p-FAK/FAK	0.984113	0.906707	1.10918	2.1096	2.06539	2.06247	0.144017	0.246345	0.408622	0.144017	0.141949	0.144171
	p-AKT/AKT	0.841191	1.11663	1.04218	1.86104	1.7866	1.71216	0.260546	0.316026	0.215881	0.228871	0.279901	0.260546
	p-mTOR/mTOR	0.811271	1.01689	1.17184	1.83013	1.62254	1.71268	0.250323	0.270426	0.180284	0.234367	0.199699	0.141296
