# Supplementary material for: FNDC1 is a myokine that promotes myogenesis and muscle regeneration
Source: EMBO J. 2024 Nov 20;44(1):30–53. doi: 10.1038/s44318-024-00285-0 (PMC11695938; doi:10.1038/s44318-024-00285-0)
Supplement: Supplementary file 11 — Source data Fig. 8 [file 44318_2024_285_MOESM11_ESM.zip]

Archive with 28 entries (19 files):
- Fig 8/
- Fig 8/Fig 8B/
- Fig 8/Fig 8B/8B-Control-DIA.tif
- Fig 8/Fig 8B/8B-Control-QUA.tif
- Fig 8/Fig 8B/8B-Control-TA.tif
- Fig 8/Fig 8B/8B-mFNDC1-DIA.tif
- Fig 8/Fig 8B/8B-mFNDC1-QUA.tif
- Fig 8/Fig 8B/8B-mFNDC1-TA.tif
- Fig 8/Fig 8B/Fig8B.xlsx
- Fig 8/Fig 8C/
- Fig 8/Fig 8C/Fig8C.xlsx
- Fig 8/Fig 8D/
- Fig 8/Fig 8D/Fig8D.xlsx
- Fig 8/Fig 8E/
- Fig 8/Fig 8E/Fig8E.xlsx
- Fig 8/Fig 8F/
- Fig 8/Fig 8F/Fig8F.xlsx
- Fig 8/Fig 8G/
- Fig 8/Fig 8G/Fig8G.xlsx
- Fig 8/Fig 8H/
- Fig 8/Fig 8H/8H-Control-DIA.tif
- Fig 8/Fig 8H/8H-Control-QUA.tif
- Fig 8/Fig 8H/8H-Control-TA.tif
- Fig 8/Fig 8H/8H-mFNDC1-DIA.tif
- Fig 8/Fig 8H/8H-mFNDC1-QUA.tif
- Fig 8/Fig 8H/8H-mFNDC1-TA.tif
- Fig 8/Fig 8I/
- Fig 8/Fig 8I/Fig8I.xlsx
