# Supplementary material for: FNDC1 is a myokine that promotes myogenesis and muscle regeneration
Source: EMBO J. 2024 Nov 20;44(1):30–53. doi: 10.1038/s44318-024-00285-0 (PMC11695938; doi:10.1038/s44318-024-00285-0)
Supplement: Supplementary file 11 — Source data Fig. 8 [file 44318_2024_285_MOESM11_ESM.zip › Fig 8/Fig 8B/Fig8B.xlsx]

## Sheet: Sheet1
Fig 8B		TA
		mdx+Control						mdx+mFNDC1
	<5	5.05813	6.02051	5.89312	3.28625	3.05314	3.27306	2.00643	2.09266	2.35968	2.18574	2.30483	2.06685			mdx + Control	mdx + mFNDC1
	5-10	10.5332	11.5398	12.0425	8.05948	7.43875	8.16599	3.37002	4.84719	3.86483	2.61317	3.97215	4.14359			1293.96	1523.22
	10-15	18.6428	18.9814	19.0107	11.5855	11.3785	11.1214	8.36661	7.84505	8.72985	7.75209	7.89525	8.33663			1380.79	1495.97
	15-20	24.893	23.8325	23.675	18.6376	18.4149	17.9983	11.347	13.0037	12.9734	14.2705	15.0451	13.6867			1276.6	1578.15
	20-25	17.8901	17.3711	17.5467	24.6822	24.2887	24.8353	17.5124	17.5686	18.1492	18.0591	16.7615	18.6709			1163.97	1393.33
	25-30	12.9017	12.8069	12.6283	14.3056	15.1141	14.4919	23.7265	21.0045	21.6061	22.8094	25.0098	23.1013			1341.99	1564.29
	30-35	5.21673	4.98308	4.86522	10.5781	10.7163	10.2252	19.1779	20.0409	19.0814	18.1173	18.7721	18.661			1248.47	1499.95
	35-40	2.36642	2.38023	2.03551	5.23866	5.6842	6.0745	8.10363	7.47518	7.94329	8.44181	5.14908	6.40823
	45-50	1.99783	1.5791	1.87495	2.3171	2.05834	2.54291	4.24662	4.46759	3.26277	3.94405	3.7858	3.19422
	>50	0.500138	0.505333	0.428043	1.30967	1.85312	1.27145	2.14279	1.65466	2.02952	1.80688	1.30443	1.73062
		QUA
		mdx+Control						mdx+mFNDC1
	<5	1.49731	2.03445	2.44024	1.83121	1.83643	1.93822	1.11354	0.999388	1.01873	0.873582	1.24564	1.48126			mdx + Control	mdx + mFNDC1
	5-10	4.52292	4.49946	3.93426	3.16481	4.93728	4.85564	2.63472	3.54885	3.69652	3.11276	2.87992	3.06328			1398.62	1863.31
	10-15	8.41594	8.81593	8.32669	8.10112	8.67035	8.35857	4.25532	4.37487	3.40545	3.96626	3.79671	3.70818			1341.56	1962.29
	15-20	13.9509	13.606	12.4004	14.1819	12.6242	13.7089	7.80473	7.40363	9.19763	9.18767	9.21774	7.64813			1420.71	1954.5
	20-25	21.1483	15.0161	20.5976	20.0836	19.3176	20.8359	12.5075	12.7269	13.1755	13.1037	14.2402	14.7622			1342.86	1931.12
	25-30	22.2222	23.6276	21.5936	21.4769	23.2614	19.4327	17.1804	18.4071	18.0654	18.2548	17.1898	19.0649			1474.51	2041.79
	30-35	19.2586	20.9365	19.502	18.4813	18.7356	19.4327	24.2096	22.1089	21.4806	23.6068	25.0523	23.8614			1305.46	1713.46
	35-40	3.62453	6.62002	6.25498	7.44427	6.1716	6.87462	19.139	21.1605	19.5789	17.7528	19.4718	18.42
	45-50	3.7278	3.03552	3.13745	3.06529	2.84998	2.9679	8.59018	7.39343	8.00427	8.18355	5.62033	6.22733
	>50	1.63156	1.8084	1.81275	2.16959	1.59559	1.59499	2.56512	1.8764	2.37703	1.95803	1.2855	1.7634
		DIA
		mdx+Control						mdx+mFNDC1
	<5	4.51843	2.49899	2.69278	2.59571	4.93097	2.86464	1.36377	1.26723	1.0428	0.909277	1.03032	1.26395
	5-10	15.4974	16.3744	14.9735	13.9707	14.3465	15.4226	9.54642	9.48905	8.63045	9.74663	9.68502	9.51911			mdx + Control	mdx + mFNDC1
	10-15	19.2727	19.7299	20.5528	21.6276	19.4021	19.3161	12.7791	13.7672	14.4801	15.0082	14.9936	15.2859			1013.6	1309.95
	15-20	18.4205	19.3974	17.9927	19.6232	19.2671	19.649	20.79	20.7624	21.4123	19.6976	21.0774	20.2034			1078.93	1361.1
	20-25	15.3389	16.3039	16.8095	16.9473	16.0698	16.4212	19.3353	20.4582	19.0982	19.8713	17.8687	17.8236			988.256	1252.86
	25-30	10.1566	10.8928	11.1281	9.20024	9.84117	9.23946	15.7996	14.4465	12.8513	13.8333	15.1899	16.2733			1026.05	1227.9
	30-35	7.38209	7.20476	8.30273	7.15574	7.2044	8.54347	8.42509	9.58029	10.7558	10.6763	8.47807	8.32428			941.22	1227.28
	35-40	4.63734	4.28255	3.64137	5.25155	5.10744	4.31713	5.23285	4.40998	6.13765	4.30119	6.28986	5.24341			1072.34	1072.34
	45-50	3.57709	2.83152	3.54957	3.14692	2.85477	3.16724	4.29336	3.97405	3.45615	4.6792	4.07222	4.26582
	>50	1.19897	0.483676	0.356997	0.481058	0.975812	1.05911	2.43459	1.84509	2.13527	1.27707	1.31489	1.79718
