# Supplementary material for: FNDC1 is a myokine that promotes myogenesis and muscle regeneration
Source: EMBO J. 2024 Nov 20;44(1):30–53. doi: 10.1038/s44318-024-00285-0 (PMC11695938; doi:10.1038/s44318-024-00285-0)
Supplement: Supplementary file 11 — Source data Fig. 8 [file 44318_2024_285_MOESM11_ESM.zip › Fig 8/Fig 8C/Fig8C.xlsx]

## Sheet: Sheet1
Fig 8C
		WT + Control						mdx + Control						mdx + mFNDC1
	Myog	0.82673	1.00666	1.1325	1.04103	0.947108	1.04597	6.25368	7.27257	7.04261	6.81265	7.46218	6.44686	13.5253	14.1363	13.0656	14.0939	12.9085	13.4345
	Myh3	0.916071	1.05298	0.999289	1.14578	0.974604	0.91128	4.31913	5.18034	4.96059	4.54947	4.64842	5.18074	9.26735	10.2467	9.77078	9.38292	9.8529	10.1319
