# Supplementary material for: FNDC1 is a myokine that promotes myogenesis and muscle regeneration
Source: EMBO J. 2024 Nov 20;44(1):30–53. doi: 10.1038/s44318-024-00285-0 (PMC11695938; doi:10.1038/s44318-024-00285-0)
Supplement: Supplementary file 11 — Source data Fig. 8 [file 44318_2024_285_MOESM11_ESM.zip › Fig 8/Fig 8D/Fig8D.xlsx]

## Sheet: Sheet1
Fig 8D
	WT+Control	mdx+Control	mdx+mFNDC1
	1050.55	13500.5	6892.76
	1200.83	12680.6	5759.49
	1168.58	12980.2	5921.68
	1174.45	13830.5	5831.59
	1340.54	11780.5	5758.95
	1280.45	13560.9	6769.92
