# Supplementary material for: FNDC1 is a myokine that promotes myogenesis and muscle regeneration
Source: EMBO J. 2024 Nov 20;44(1):30–53. doi: 10.1038/s44318-024-00285-0 (PMC11695938; doi:10.1038/s44318-024-00285-0)
Supplement: Supplementary file 11 — Source data Fig. 8 [file 44318_2024_285_MOESM11_ESM.zip › Fig 8/Fig 8E/Fig8E.xlsx]

## Sheet: Sheet1
Fig 8E
	WT+Control	mdx+Control	mdx+mFNDC1
	12.35	120.36	80.14
	15.64	125.64	85.62
	12.36	132.78	73.62
	8.94	114.69	65.19
	17.65	108.58	78.15
	13.54	115.64	64.26
