# Supplementary material for: FNDC1 is a myokine that promotes myogenesis and muscle regeneration
Source: EMBO J. 2024 Nov 20;44(1):30–53. doi: 10.1038/s44318-024-00285-0 (PMC11695938; doi:10.1038/s44318-024-00285-0)
Supplement: Supplementary file 11 — Source data Fig. 8 [file 44318_2024_285_MOESM11_ESM.zip › Fig 8/Fig 8F/Fig8F.xlsx]

## Sheet: Sheet1
Fig 8F
	WT + Control	mdx + Control	mdx + mFNDC1
	40.23	87.236	51.35
	42.36	84.98	62.36
	42.98	95.59	58.62
	48.65	81.25	56.69
	45.36	95.36	52.82
	40.35	92.36	48.98
