# Supplementary material for: FNDC1 is a myokine that promotes myogenesis and muscle regeneration
Source: EMBO J. 2024 Nov 20;44(1):30–53. doi: 10.1038/s44318-024-00285-0 (PMC11695938; doi:10.1038/s44318-024-00285-0)
Supplement: Supplementary file 11 — Source data Fig. 8 [file 44318_2024_285_MOESM11_ESM.zip › Fig 8/Fig 8G/Fig8G.xlsx]

## Sheet: Sheet1
Fig 8G
	WT + Control	mdx + Control	mdx +mFNDC1
	200.35	810.23	410.45
	212.5	721.023	515.2
	220.32	814.36	502.32
	215.3	799.3	513.25
	210.35	723.56	497.36
	213.56	795.35	505.65
