# Supplementary material for: FNDC1 is a myokine that promotes myogenesis and muscle regeneration
Source: EMBO J. 2024 Nov 20;44(1):30–53. doi: 10.1038/s44318-024-00285-0 (PMC11695938; doi:10.1038/s44318-024-00285-0)
Supplement: Supplementary file 11 — Source data Fig. 8 [file 44318_2024_285_MOESM11_ESM.zip › Fig 8/Fig 8I/Fig8I.xlsx]

## Sheet: Sheet1
Fig 8I
		WT + Control						mdx + Control						mdx + mFNDC1
	Col1a1	0.945466	1.013	1.08053	1.06872	0.970454	0.92183	1.68833	1.6208	1.67483	1.80821	1.72007	1.75857	1.35067	1.4182	1.55327	1.50633	1.41617	1.52153
	Col3a1	0.939849	0.971178	1.06516	1.14385	1.02778	0.852183	1.4411	1.50376	1.4787	1.55655	1.51389	1.56746	1.31579	1.25313	1.27193	1.24802	1.14087	1.24881
	Col5a3	0.828683	1.07729	1.16016	0.872415	0.911661	1.1498	1.45019	1.5745	1.49163	1.58723	1.53102	1.61687	1.20159	1.24302	1.28446	1.05066	1.1222	1.14469
	Fn1	1.25368	0.931306	0.859667	1.15291	0.83525	0.967185	1.43278	1.50442	1.61188	1.62179	1.64919	1.56191	1.25368	1.21786	1.32532	1.27673	1.17524	1.15291
