# Supplementary material for: FNDC1 is a myokine that promotes myogenesis and muscle regeneration
Source: EMBO J. 2024 Nov 20;44(1):30–53. doi: 10.1038/s44318-024-00285-0 (PMC11695938; doi:10.1038/s44318-024-00285-0)
Supplement: Supplementary file 12 — Source data Fig. 9 [file 44318_2024_285_MOESM12_ESM.zip]

Archive with 44 entries (33 files):
- Fig 9/
- __MACOSX/._Fig 9
- Fig 9/.DS_Store
- __MACOSX/Fig 9/._.DS_Store
- Fig 9/Fig 9J/
- __MACOSX/Fig 9/._Fig 9J
- Fig 9/Fig 9D/
- __MACOSX/Fig 9/._Fig 9D
- Fig 9/Fig 9C/
- __MACOSX/Fig 9/._Fig 9C
- Fig 9/Fig 9B/
- __MACOSX/Fig 9/._Fig 9B
- Fig 9/Fig 9E/
- __MACOSX/Fig 9/._Fig 9E
- Fig 9/Fig 9I/
- __MACOSX/Fig 9/._Fig 9I
- Fig 9/Fig 9G/
- __MACOSX/Fig 9/._Fig 9G
- Fig 9/Fig 9F/
- __MACOSX/Fig 9/._Fig 9F
- Fig 9/Fig 9A/
- __MACOSX/Fig 9/._Fig 9A
- Fig 9/Fig 9H/
- __MACOSX/Fig 9/._Fig 9H
- Fig 9/Fig 9J/Fig9J.xlsx
- __MACOSX/Fig 9/Fig 9J/._Fig9J.xlsx
- Fig 9/Fig 9D/Fig9D.xlsx
- __MACOSX/Fig 9/Fig 9D/._Fig9D.xlsx
- Fig 9/Fig 9C/Fig9C.xlsx
- __MACOSX/Fig 9/Fig 9C/._Fig9C.xlsx
- Fig 9/Fig 9B/Fig9B.xlsx
- __MACOSX/Fig 9/Fig 9B/._Fig9B.xlsx
- Fig 9/Fig 9E/Fig9E.xlsx
- __MACOSX/Fig 9/Fig 9E/._Fig9E.xlsx
- Fig 9/Fig 9I/Fig9I.xlsx
- __MACOSX/Fig 9/Fig 9I/._Fig9I.xlsx
- Fig 9/Fig 9G/Fig9G.xlsx
- __MACOSX/Fig 9/Fig 9G/._Fig9G.xlsx
- Fig 9/Fig 9F/Fig9F.xlsx
- __MACOSX/Fig 9/Fig 9F/._Fig9F.xlsx
- Fig 9/Fig 9A/Fig9A.xlsx
- __MACOSX/Fig 9/Fig 9A/._Fig9A.xlsx
- Fig 9/Fig 9H/Fig9H.xlsx
- __MACOSX/Fig 9/Fig 9H/._Fig9H.xlsx
