# Supplementary material for: FNDC1 is a myokine that promotes myogenesis and muscle regeneration
Source: EMBO J. 2024 Nov 20;44(1):30–53. doi: 10.1038/s44318-024-00285-0 (PMC11695938; doi:10.1038/s44318-024-00285-0)
Supplement: Supplementary file 12 — Source data Fig. 9 [file 44318_2024_285_MOESM12_ESM.zip › Fig 9/Fig 9D/Fig9D.xlsx]

## Sheet: Sheet1
Fig 9D
	WT+Control	mdx+Control	mdx+mFNDC1
	825	206	582
	756	225	493
	856	246	523
	792	185	578
	890	276	589
	802	258	523
