# Supplementary material for: FNDC1 is a myokine that promotes myogenesis and muscle regeneration
Source: EMBO J. 2024 Nov 20;44(1):30–53. doi: 10.1038/s44318-024-00285-0 (PMC11695938; doi:10.1038/s44318-024-00285-0)
Supplement: Supplementary file 12 — Source data Fig. 9 [file 44318_2024_285_MOESM12_ESM.zip › Fig 9/Fig 9B/Fig9B.xlsx]

## Sheet: Sheet1
Fig 9B
	WT+Control	mdx+Control	mdx+mFNDC1
	5.8	5.1	5.8
	5.9	5.3	5.6
	6.01	5.02	5.78
	6.1	5.06	5.68
	6.03	5.13	5.86
	6.2	5.2	5.89
