# Supplementary material for: FNDC1 is a myokine that promotes myogenesis and muscle regeneration
Source: EMBO J. 2024 Nov 20;44(1):30–53. doi: 10.1038/s44318-024-00285-0 (PMC11695938; doi:10.1038/s44318-024-00285-0)
Supplement: Supplementary file 12 — Source data Fig. 9 [file 44318_2024_285_MOESM12_ESM.zip › Fig 9/Fig 9E/Fig9E.xlsx]

## Sheet: Sheet1
Fig 9E
	WT+Control	mdx+Control	mdx+mFNDC1
	1.01564	0.512655	0.860874
	0.996292	0.444946	0.754474
	0.860874	0.338546	0.831856
	0.947928	0.454619	0.570692
	1.16363	0.270837	0.735128
	1.05	0.42	0.69
