# Supplementary material for: FNDC1 is a myokine that promotes myogenesis and muscle regeneration
Source: EMBO J. 2024 Nov 20;44(1):30–53. doi: 10.1038/s44318-024-00285-0 (PMC11695938; doi:10.1038/s44318-024-00285-0)
Supplement: Supplementary file 12 — Source data Fig. 9 [file 44318_2024_285_MOESM12_ESM.zip › Fig 9/Fig 9G/Fig9G.xlsx]

## Sheet: Sheet1
Fig 9G
	WT+Control	mdx+Control	mdx+mFNDC1
	208.36	98.65	189.65
	202.36	87.59	185.62
	194.69	82.36	180.35
	210.8	85.86	188.42
	213.69	85.36	185.36
	216.28	90.62	180.466
	198.6	82.65	179.5
	206.8	80.48	175.2
	204.6	81.58	172.6
	193.6	86.35	185.2
	198.2	89.2	179.4
	195.6	80.7	180.25
