# Supplementary material for: FNDC1 is a myokine that promotes myogenesis and muscle regeneration
Source: EMBO J. 2024 Nov 20;44(1):30–53. doi: 10.1038/s44318-024-00285-0 (PMC11695938; doi:10.1038/s44318-024-00285-0)
Supplement: Supplementary file 12 — Source data Fig. 9 [file 44318_2024_285_MOESM12_ESM.zip › Fig 9/Fig 9F/Fig9F.xlsx]

## Sheet: Sheet1
Fig 9F
	WT+Control	mdx+Control	mdx+mFNDC1
	0.089	0.056	0.069
	0.098	0.048	0.065
	0.084	0.048	0.07
	0.086	0.038	0.064
	0.084	0.049	0.066
	0.092	0.046	0.068
	0.088	0.042	0.072
	0.086	0.043	0.059
	0.095	0.043	0.06
	0.09	0.047	0.06
	0.087	0.045	0.062
	0.089	0.044	0.061
