# Supplementary material for: FNDC1 is a myokine that promotes myogenesis and muscle regeneration
Source: EMBO J. 2024 Nov 20;44(1):30–53. doi: 10.1038/s44318-024-00285-0 (PMC11695938; doi:10.1038/s44318-024-00285-0)
Supplement: Supplementary file 12 — Source data Fig. 9 [file 44318_2024_285_MOESM12_ESM.zip › Fig 9/Fig 9A/Fig9A.xlsx]

## Sheet: Sheet1
Fig 9A
	WT+Control	mdx+Control	mdx+mFNDC1
	2.25	2.8	2.35
	2.35	2.78	2.36
	2.28	2.6	2.41
	2.32	2.76	2.45
	2.35	2.89	2.39
	2.3	2.91	2.42
